# Supplementary material for: Multiple epigenetic modification profiles reveal the tumor immune microenvironment and clinical outcomes of uveal melanoma
Source: Front Genet. 2023 Apr 12;14:1155199. doi: 10.3389/fgene.2023.1155199 (PMC10132731; doi:10.3389/fgene.2023.1155199)
Supplement: Supplementary file 1 [file Table1.XLSX]

## Sheet: S1
Gene	Type
METTL3	m6A/m1A/m5C/m7G
METTL14	m6A/m1A/m5C/m7G
METTL16	m6A/m1A/m5C/m7G
WTAP	m6A/m1A/m5C/m7G
RBM15	m6A/m1A/m5C/m7G
RBM15B	m6A/m1A/m5C/m7G
ZC3H13	m6A/m1A/m5C/m7G
ALKBH5	m6A/m1A/m5C/m7G
YTHDC1	m6A/m1A/m5C/m7G
YTHDC2	m6A/m1A/m5C/m7G
YTHDF1	m6A/m1A/m5C/m7G
YTHDF2	m6A/m1A/m5C/m7G
YTHDF3	m6A/m1A/m5C/m7G
IGF2BP1	m6A/m1A/m5C/m7G
IGF2BP2	m6A/m1A/m5C/m7G
IGF2BP3	m6A/m1A/m5C/m7G
HNRNPA2B1	m6A/m1A/m5C/m7G
HNRNPC	m6A/m1A/m5C/m7G
RBMX	m6A/m1A/m5C/m7G
LRPPRC	m6A/m1A/m5C/m7G
FMR1	m6A/m1A/m5C/m7G
CBLL1	m6A/m1A/m5C/m7G
IGFBP1	m6A/m1A/m5C/m7G
IGFBP2	m6A/m1A/m5C/m7G
IGFBP3	m6A/m1A/m5C/m7G
ELAVL1	m6A/m1A/m5C/m7G
TRMT6	m6A/m1A/m5C/m7G
TRMT61A	m6A/m1A/m5C/m7G
TRMT10C	m6A/m1A/m5C/m7G
RRP8	m6A/m1A/m5C/m7G
ALKBH1	m6A/m1A/m5C/m7G
ALKBH3	m6A/m1A/m5C/m7G
NOP2	m6A/m1A/m5C/m7G
NSUN2	m6A/m1A/m5C/m7G
NSUN3	m6A/m1A/m5C/m7G
NSUN4	m6A/m1A/m5C/m7G
NSUN7	m6A/m1A/m5C/m7G
DNMT1	m6A/m1A/m5C/m7G
TRDMT1	m6A/m1A/m5C/m7G
DNMT3A	m6A/m1A/m5C/m7G
DNMT3B	m6A/m1A/m5C/m7G
TET2	m6A/m1A/m5C/m7G
YBX1	m6A/m1A/m5C/m7G
ALYREF	m6A/m1A/m5C/m7G
NSUN6	m6A/m1A/m5C/m7G
TET1	m6A/m1A/m5C/m7G
TET3	m6A/m1A/m5C/m7G
METTL1	m6A/m1A/m5C/m7G
WDR4	m6A/m1A/m5C/m7G
DCP2	m6A/m1A/m5C/m7G
DCPS	m6A/m1A/m5C/m7G
NUDT10	m6A/m1A/m5C/m7G
NUDT11	m6A/m1A/m5C/m7G
NUDT16	m6A/m1A/m5C/m7G
NUDT3	m6A/m1A/m5C/m7G
NUDT4	m6A/m1A/m5C/m7G
AGO2	m6A/m1A/m5C/m7G
CYFIP1	m6A/m1A/m5C/m7G
EIF4E	m6A/m1A/m5C/m7G
EIF4E2	m6A/m1A/m5C/m7G
EIF4E3	m6A/m1A/m5C/m7G
GEMIN5	m6A/m1A/m5C/m7G
LARP1	m6A/m1A/m5C/m7G
NCBP1	m6A/m1A/m5C/m7G
NCBP2	m6A/m1A/m5C/m7G
EIF3D	m6A/m1A/m5C/m7G
EIF4A1	m6A/m1A/m5C/m7G
EIF4G3	m6A/m1A/m5C/m7G
IFIT5	m6A/m1A/m5C/m7G
LSM1	m6A/m1A/m5C/m7G
SNUPN	m6A/m1A/m5C/m7G
PHAX	m6A/m1A/m5C/m7G
DXO	m6A/m1A/m5C/m7G
TGS1	m6A/m1A/m5C/m7G
NUDT12	m6A/m1A/m5C/m7G
XPO1	m6A/m1A/m5C/m7G
IPO8	m6A/m1A/m5C/m7G
EIF4G1	m6A/m1A/m5C/m7G
EIF1	m6A/m1A/m5C/m7G
PARN	m6A/m1A/m5C/m7G
CCNB1	m6A/m1A/m5C/m7G
CDK1	m6A/m1A/m5C/m7G
APAF1	m6A/m1A/m5C/m7G
JUND	m6A/m1A/m5C/m7G
FTO	m6A/m1A/m5C/m7G
NSUN5	m6A/m1A/m5C/m7G
VIRMA	m6A/m1A/m5C/m7G
TRMT61B	m6A/m1A/m5C/m7G

## Sheet: S2
gene	lowMean	highMean	logFC	pValue	fdr
ABCB4	0.507785	2.05567	2.01732	8.2649e-08	1.60365e-06
ACSBG1	0.491865	2.62595	2.4165	3.43257e-06	3.38424e-05
ADAMDEC1	0.460745	4.14164	3.16816	4.57751e-06	4.30704e-05
ADGRB1	2.5094	11.2765	2.16791	3.46777e-09	1.16202e-07
ADM2	1.04476	4.56368	2.12702	8.49756e-12	1.09209e-09
AHNAK2	6.54736	45.3188	2.79112	4.55831e-16	2.48975e-12
ALG1L2	1.93073	0.417964	-2.2077	2.66976e-11	2.62743e-09
AMN	2.72821	11.0563	2.01884	1.1372e-11	1.3503e-09
ANKRD30B	1.55048	7.82797	2.33592	5.56031e-07	7.61163e-06
ANO9	0.874422	8.09269	3.21022	1.22828e-06	1.44277e-05
ANPEP	0.642957	3.45087	2.42417	6.30536e-09	1.89751e-07
AP1S3	1.08539	4.562	2.07145	5.74354e-07	7.76515e-06
APOL1	7.57967	75.4253	3.31484	4.80709e-05	0.000305129
APOL3	1.47604	12.5988	3.09348	4.16293e-06	3.95442e-05
APOL4	0.389688	2.26351	2.53817	1.59414e-05	0.000124211
APOL6	3.28093	17.4045	2.40728	1.18019e-05	9.64277e-05
ARC	0.633598	7.83655	3.62858	9.5044e-11	7.26057e-09
ARHGDIG	1.4903	8.07523	2.4379	1.60549e-09	6.37758e-08
ATP6V1G2	4.01646	0.968508	-2.05209	2.04358e-06	2.19941e-05
AZGP1	80.2026	18.3422	-2.12848	1.47218e-10	1.00513e-08
B2M	279.692	1141.89	2.02951	7.84806e-10	3.74377e-08
BAG2	1.20714	6.64087	2.45977	1.05051e-08	2.86893e-07
BATF	0.971082	6.00814	2.62925	0.0002546	0.00124107
BCAT1	0.680547	3.16797	2.21879	2.63066e-08	6.14047e-07
BCHE	14.1942	1.55426	-3.191	4.51822e-07	6.42669e-06
BEX1	42.013	4.0302	-3.38191	3.74011e-09	1.23435e-07
BEX5	16.025	3.37792	-2.24612	9.77319e-09	2.72353e-07
C1orf116	1.59072	17.5839	3.4665	7.85846e-09	2.25259e-07
C4B	1.40997	6.30904	2.16175	6.09588e-07	8.09129e-06
C4orf19	2.25918	0.199379	-3.50221	7.16062e-07	9.30114e-06
CA12	0.71872	18.0502	4.65044	1.39907e-08	3.61633e-07
CA8	0.24976	3.3366	3.73976	1.01688e-06	1.24255e-05
CABP7	0.916922	5.84428	2.67215	0.0167041	0.0384079
CALHM6	0.174398	2.45399	3.81468	2.66107e-06	2.74759e-05
CAMSAP3	12.6279	3.09767	-2.02736	3.21418e-11	2.97556e-09
CARD11	1.58013	13.5854	3.10394	5.81317e-14	4.88485e-11
CCDC188	0.534828	2.16903	2.0199	1.28861e-07	2.33058e-06
CCDC68	4.22587	0.462115	-3.19292	6.36313e-06	5.66973e-05
CCL24	0.263197	2.52895	3.26432	2.51867e-06	2.61788e-05
CCL4	0.83879	6.84911	3.02953	7.06407e-06	6.19823e-05
CCL4L2	0.571043	3.54151	2.6327	6.57987e-05	0.00039733
CCL5	8.47119	59.5908	2.81445	3.54122e-06	3.45704e-05
CCN5	6.4945	1.54016	-2.07614	2.04358e-06	2.19941e-05
CCR5	0.6214	3.78731	2.60758	0.000577686	0.00244788
CD109	1.53406	6.44073	2.06987	0.00670155	0.0182063
CD163L1	0.718058	4.04377	2.49353	4.79887e-07	6.76424e-06
CD2	1.42654	14.0534	3.30033	4.18041e-05	0.000271988
CD209	1.74534	8.75432	2.32649	4.85931e-08	1.03074e-06
CD247	0.376965	2.16228	2.52005	3.9891e-05	0.000261724
CD27	0.65342	6.53857	3.32289	1.74512e-05	0.000134916
CD38	0.31142	2.01285	2.69231	0.000634627	0.00261906
CD3D	1.4319	18.9446	3.72579	2.60022e-05	0.000186506
CD3E	1.57044	13.1645	3.06741	1.37256e-05	0.000109285
CD48	1.12279	6.63325	2.56262	1.94216e-05	0.00014713
CD5	0.551925	2.47358	2.16405	0.000892589	0.0034774
CD52	2.78689	12.9955	2.22128	0.000483467	0.00211679
CD5L	0.0853725	4.52397	5.72767	9.41733e-07	1.16506e-05
CD7	0.68376	4.83181	2.821	1.57625e-07	2.70314e-06
CD70	0.593067	6.48172	3.45011	8.94741e-08	1.70281e-06
CD74	254.554	1124.09	2.14271	1.30538e-05	0.00010493
CD8A	1.01052	13.9683	3.78899	1.51679e-05	0.000119033
CDO1	14.5014	3.24178	-2.16133	1.37256e-05	0.000109285
CGN	2.06739	0.478741	-2.11049	1.08168e-09	4.76464e-08
CHAC1	18.9358	237.831	3.65075	2.11615e-13	1.12639e-10
CHL1	12.5989	1.15092	-3.45244	1.87671e-09	7.19341e-08
CLIC2	1.21328	8.2313	2.76221	0.000767952	0.0030606
CNTF	0.604735	2.58214	2.09419	6.02557e-06	5.41516e-05
CNTN1	2.31226	0.276582	-3.06352	1.97618e-06	2.15018e-05
CNTN3	3.84926	0.216803	-4.15013	2.85473e-08	6.56528e-07
COBLL1	3.17166	0.631931	-2.3274	8.82406e-08	1.68227e-06
COL11A1	10.2729	2.56148	-2.0038	1.61236e-08	4.04906e-07
COL22A1	1.10186	10.5521	3.25953	0.00154277	0.00546297
COL9A3	8.95879	57.3028	2.67723	9.368e-12	1.17628e-09
COLGALT2	0.686945	3.54739	2.36849	2.81873e-08	6.49615e-07
CORO1A	4.08261	17.1696	2.07229	0.000243485	0.0011965
CORO6	0.57564	3.41285	2.56774	1.43393e-07	2.52242e-06
CRABP2	2.80213	13.3178	2.24876	1.07259e-07	1.97256e-06
CST7	2.14378	19.2286	3.16503	3.35426e-06	3.31002e-05
CTF1	19.5522	4.49104	-2.1222	2.97367e-13	1.29937e-10
CTSW	1.46445	8.15889	2.47801	8.3009e-05	0.000479783
CXCL10	1.32457	15.8346	3.57949	1.1429e-05	9.41555e-05
CXCL11	0.25632	1.78047	2.79624	0.000322583	0.00151298
CXCL13	0.14692	4.35207	4.8886	9.33732e-05	0.000531808
CXCL9	0.835342	19.8435	4.57015	1.74717e-05	0.00013498
CXCR3	0.737335	7.26666	3.3009	5.45644e-05	0.000340678
CXCR6	0.24774	1.87764	2.92202	0.00169932	0.00591945
CYSLTR2	1.51607	29.7754	4.29571	5.96801e-07	8.05866e-06
CYTIP	0.336908	1.71995	2.35195	0.00042947	0.00192592
DCSTAMP	0.161555	5.01527	4.95623	1.20102e-06	1.42454e-05
DCT	21.8189	3.94222	-2.4685	0.00016954	0.000883194
DLL4	2.98098	18.4082	2.62649	3.15113e-14	3.4423e-11
DMRT2	2.85838	0.493072	-2.53533	0.000324325	0.00151298
DPEP3	0.156125	1.97912	3.66408	0.000580873	0.00246043
DYSF	2.98547	17.9169	2.58529	1.60528e-10	1.06279e-08
ECM1	10.1525	81.77	3.00974	1.87207e-12	4.0099e-10
EEF1A2	15.6739	113.225	2.85275	6.78286e-08	1.35707e-06
EFCAB1	5.15868	0.7996	-2.68965	7.13862e-05	0.000423817
EFS	18.887	2.43218	-2.95707	1.47909e-15	3.23152e-12
EGR3	0.501343	2.22748	2.15154	3.17666e-06	3.16622e-05
ENPP2	63.2657	14.2513	-2.15033	6.32688e-12	8.97595e-10
ERVFRD-1	2.26354	0.421218	-2.42594	2.04358e-06	2.19941e-05
ERVMER34-1	0.206638	2.06375	3.3201	1.87207e-12	4.0099e-10
ETV7	2.67445	10.9755	2.03698	3.14947e-05	0.000217065
FAM43B	0.42708	2.12536	2.31513	0.000249709	0.00122654
FAP	2.06576	0.277003	-2.8987	0.0160673	0.0371154
FASLG	0.143595	1.91467	3.73702	7.39294e-05	0.000436543
FBXO17	12.7957	3.06185	-2.06318	5.18624e-13	1.82756e-10
FCGR3A	4.50005	33.0179	2.87523	2.2487e-05	0.000165531
FFAR3	0.310632	2.69779	3.1185	1.8492e-08	4.56761e-07
FGL2	1.05113	8.99908	3.09783	2.41419e-06	2.51168e-05
FIBCD1	1.42496	7.74913	2.44311	2.97889e-09	1.02654e-07
FUT3	1.82973	0.349421	-2.38859	3.14947e-05	0.000217065
GABRP	1.72463	0.271795	-2.6657	3.63082e-05	0.000243034
GATA4	7.43054	1.40083	-2.40718	2.77575e-08	6.45154e-07
GBP1	1.23531	23.4893	4.24906	2.55126e-06	2.6367e-05
GBP2	2.19618	24.3061	3.46825	0.000174094	0.0008992
GBP3	0.907212	3.85596	2.08758	0.0182631	0.0411863
GBP4	1.81376	12.6125	2.79779	0.000412745	0.00186392
GBP5	0.247075	3.37054	3.76996	3.00278e-05	0.000209332
GEM	3.2713	21.6862	2.72884	4.0758e-10	2.2601e-08
GFRA1	1.13536	4.85757	2.09709	0.00159861	0.00561878
GFRA3	2.21517	0.406951	-2.44449	0.000123315	0.000670924
GPC4	0.707457	3.68365	2.38042	4.42812e-10	2.38289e-08
GPR27	21.1522	4.27037	-2.30838	8.69951e-11	6.83694e-09
GRID1	4.03744	20.6264	2.35298	7.84806e-10	3.74377e-08
GRIK3	7.95105	0.982803	-3.01617	5.41059e-07	7.42529e-06
GRIN2A	0.155287	1.92303	3.63037	6.47114e-07	8.48628e-06
GXYLT2	2.88591	0.665421	-2.11669	7.25468e-05	0.000428843
GZMA	1.51859	15.2763	3.33049	3.73799e-06	3.62323e-05
GZMB	0.56751	3.84486	2.76021	1.43858e-06	1.64556e-05
GZMH	1.14018	6.20418	2.44398	1.37704e-06	1.57682e-05
GZMK	0.202895	3.20978	3.98367	7.32616e-05	0.000432834
HAS2	4.88105	0.5653	-3.1101	0.00683988	0.0184765
HFE	4.24879	0.783328	-2.43936	4.68528e-09	1.47075e-07
HLA-B	476.64	2434.55	2.35268	5.43794e-09	1.67335e-07
HLA-DQA1	6.82867	29.4301	2.10761	3.80602e-05	0.000253209
HLA-DQB1	9.00402	39.6275	2.13786	0.000140573	0.000751649
HLA-DQB2	3.01075	13.7185	2.18793	0.0107865	0.0267313
HLA-DRA	187.24	862.242	2.2032	0.000159883	0.000836876
HLA-DRB1	140.752	609.466	2.11439	3.63082e-05	0.000243034
HLA-DRB5	47.8925	272.966	2.51085	0.000337764	0.0015681
HLA-F	15.9991	73.1958	2.19377	1.38752e-07	2.44472e-06
HLF	3.07111	0.706544	-2.11991	1.37704e-06	1.57682e-05
HPGD	16.0206	1.2379	-3.69396	3.5248e-11	3.20875e-09
HPSE	0.686355	3.22245	2.23113	1.47218e-10	1.00513e-08
HTN1	7.68848	60.5564	2.97751	0.00300459	0.00949165
HTR2B	3.74982	107.254	4.83806	5.55593e-11	4.70938e-09
HTRA3	1.51799	11.5957	2.93335	2.37157e-13	1.12639e-10
HYAL1	5.93356	1.38463	-2.0994	9.5044e-11	7.26057e-09
IDO1	0.217227	4.38964	4.33683	1.94358e-06	2.11682e-05
IGFBP2	17.9934	80.1468	2.15518	2.07703e-12	4.20175e-10
IGLON5	2.24367	0.292136	-2.94115	0.000446905	0.0019894
IKZF3	0.222455	2.13655	3.2637	3.97922e-05	0.000261724
IL12RB1	0.617305	3.96327	2.68264	8.68987e-06	7.37593e-05
IL12RB2	27.3966	6.78716	-2.01311	1.9914e-08	4.85582e-07
IL18BP	3.56877	18.6148	2.38295	4.51822e-07	6.42669e-06
IL2RB	1.05286	5.63877	2.42107	0.000299035	0.0014172
IL2RG	0.83081	4.25366	2.35611	2.84777e-06	2.89386e-05
IL32	2.41713	13.3943	2.47025	2.28411e-06	2.41078e-05
IRF1	1.45769	13.4146	3.20205	2.37157e-13	1.12639e-10
IRF6	4.00702	0.800921	-2.3228	1.9325e-06	2.10685e-05
IRF8	1.12917	4.6826	2.05204	0.000103625	0.00057696
IRX1	0.83437	6.57591	2.97843	4.93839e-09	1.54576e-07
ISG20	0.98783	7.63274	2.94987	4.1583e-13	1.56639e-10
ISM1	0.786375	10.9679	3.80192	6.32688e-12	8.97595e-10
ITGAL	0.69119	4.05823	2.5537	5.52079e-05	0.000342276
ITGAX	2.82224	11.4526	2.02077	8.68048e-07	1.08745e-05
ITIH6	0.542497	2.39447	2.14202	8.13526e-08	1.5955e-06
ITPR2	2.24931	11.9733	2.41227	1.26781e-09	5.40998e-08
JPH1	0.946125	5.33784	2.49615	5.56755e-10	2.8554e-08
KCNK1	0.74014	4.09315	2.46734	6.64114e-07	8.69878e-06
KCNK2	12.1129	2.09819	-2.52932	9.20151e-07	1.14054e-05
KDF1	2.19291	0.491695	-2.15701	0.003315	0.0102983
KIF17	6.42364	29.4293	2.19579	3.35426e-06	3.31002e-05
KIF6	3.28848	0.800064	-2.03923	4.42812e-10	2.38289e-08
KLK13	4.02799	0.582192	-2.79049	1.11278e-08	3.00786e-07
LAG3	0.801113	13.148	4.0367	9.21873e-10	4.19606e-08
LAMA1	0.460718	2.36059	2.3572	3.46297e-08	7.67331e-07
LCK	0.576743	4.71972	3.0327	3.63082e-05	0.000243034
LCP1	4.59197	19.7669	2.1059	0.000197623	0.00100224
LGI4	19.4195	2.07754	-3.22456	6.09588e-07	8.09129e-06
LINGO2	1.85461	0.271769	-2.77066	7.72631e-07	9.81421e-06
LNP1	133.339	27.7022	-2.26702	1.49832e-13	9.62802e-11
LTB	1.36656	7.53725	2.46349	0.00165627	0.00577317
LY96	36.3796	219.438	2.59262	6.62701e-05	0.00039733
LYVE1	2.77197	0.535741	-2.37131	0.00251163	0.00819015
MAD1L1	1.02319	5.92911	2.53474	4.0758e-10	2.2601e-08
MAG	2.61775	0.486162	-2.42882	0.0043866	0.0129806
MAL2	0.248652	9.74568	5.29256	3.7154e-08	8.18286e-07
MAP1LC3C	11.6872	2.44559	-2.25667	0.00328551	0.0102108
MATK	3.84512	21.3616	2.47392	2.77143e-07	4.34363e-06
MEGF10	4.62655	0.614177	-2.91321	1.51655e-11	1.67342e-09
MGLL	4.1601	17.2756	2.05405	7.30408e-09	2.12207e-07
MID1	8.17488	1.89102	-2.11203	2.45461e-08	5.77892e-07
MMP12	0.0218575	3.03405	7.11697	2.35703e-08	5.5732e-07
MMP9	2.46566	15.6888	2.66969	0.000797519	0.00315711
MPPED2	4.71758	0.776331	-2.6033	0.000159883	0.000836876
MPZ	13.0816	1.17717	-3.47415	6.45498e-13	2.07395e-10
MSC	253.259	43	-2.5582	4.80949e-10	2.51382e-08
MTUS1	10.4605	1.8024	-2.53696	2.82899e-12	5.15065e-10
MUC7	10.503	0.7205	-3.86566	0.0213044	0.046714
MYEOV	1.0747	18.2665	4.0872	1.1372e-11	1.3503e-09
MYO1G	0.524423	2.78385	2.40828	5.56125e-11	4.70938e-09
MZB1	0.32717	9.37069	4.84004	0.00355853	0.0109287
NAP1L2	7.1134	1.52361	-2.22305	2.84777e-06	2.89386e-05
NCKAP5	3.75077	0.691192	-2.44003	3.44998e-10	1.97317e-08
NECAB2	13.6779	59.9068	2.13087	9.98723e-10	4.43498e-08
NKG7	4.26523	42.4849	3.31625	1.22828e-06	1.44277e-05
NKX2-4	1.04872	5.88317	2.48797	0.00402528	0.0120373
NLRC5	2.11147	9.79199	2.21336	5.04822e-09	1.57113e-07
NPTX1	0.739032	3.53588	2.25836	5.56031e-07	7.61163e-06
NQO1	22.2811	104.52	2.22989	4.24507e-12	6.62473e-10
NR6A1	3.85451	0.665167	-2.53476	1.67497e-10	1.10225e-08
OLIG1	0.252107	3.02776	3.58614	1.09023e-08	2.96261e-07
OMG	0.883245	4.1345	2.22683	1.36952e-06	1.57682e-05
OR2I1P	0.149668	3.36021	4.48872	5.61864e-06	5.12766e-05
PADI1	0.1999	1.88199	3.23491	4.33577e-10	2.38289e-08
PAEP	0.938283	7.39137	2.97775	1.23091e-06	1.4443e-05
PALMD	11.4234	2.22577	-2.35962	1.30065e-06	1.50991e-05
PCDHB16	2.16879	0.452354	-2.26137	8.12458e-07	1.03081e-05
PCED1B	0.825667	3.4842	2.07719	2.69566e-06	2.75983e-05
PDCD1	0.221153	3.66693	4.05146	3.54648e-07	5.28536e-06
PDE3A	14.71	2.70576	-2.4427	4.88672e-06	4.5432e-05
PDE4B	7.42266	1.68081	-2.14278	9.09018e-09	2.55931e-07
PDE6G	135.076	30.3712	-2.153	0.000997924	0.00380766
PERM1	5.75263	1.13514	-2.34135	0.0127221	0.0305041
PHF24	8.6247	1.81137	-2.25139	2.55326e-12	4.72743e-10
PI16	11.9755	1.51313	-2.98448	0.013625	0.0323002
PLAAT1	12.0515	2.35141	-2.35761	2.11615e-13	1.12639e-10
PLAAT4	19.8765	106.775	2.42544	0.00683988	0.0184765
PLEKHG4B	2.09802	9.13626	2.12257	2.21434e-11	2.2607e-09
PLN	1.83169	13.8552	2.91918	8.96972e-09	2.5517e-07
PON3	2.22988	0.241733	-3.20548	0.0107817	0.0267255
PPM1K	5.43	21.9696	2.01649	7.84806e-10	3.74377e-08
PPP1R3C	92.2372	20.6164	-2.16156	3.21418e-11	2.97556e-09
PRF1	1.38675	10.6522	2.94137	1.45768e-06	1.65526e-05
PSD	4.34329	0.733769	-2.56539	0.000108282	0.000598014
PSD2	0.25096	1.89175	2.91419	7.87704e-09	2.25259e-07
PSMB9	7.99983	53.7716	2.7488	1.45768e-06	1.65526e-05
PSTPIP1	0.835967	3.55227	2.08722	1.14423e-07	2.09024e-06
PTGER4	4.87709	46.2212	3.24446	1.38752e-07	2.44472e-06
PTP4A3	82.4143	433.869	2.39629	8.92941e-13	2.70958e-10
PTPN7	0.322795	2.63142	3.02715	2.1418e-05	0.000159272
PTPRC	0.590015	3.72236	2.6574	0.00177731	0.00610736
RAPGEF3	6.98498	1.34727	-2.37421	4.68528e-09	1.47075e-07
RASAL3	0.711518	3.39155	2.25298	6.36313e-06	5.66973e-05
RHCG	6.46547	1.28891	-2.32661	1.05051e-08	2.86893e-07
RIMS2	0.216885	7.43736	5.09979	8.99095e-08	1.70813e-06
RNF125	0.507495	2.20835	2.1215	7.2812e-11	5.84852e-09
RNF43	3.9312	0.773995	-2.34457	1.51655e-11	1.67342e-09
ROBO1	10.9601	1.73071	-2.66283	5.4078e-08	1.13387e-06
ROPN1	5.49474	0.604333	-3.18463	2.1608e-07	3.5549e-06
ROPN1B	15.2524	3.31744	-2.20089	1.03235e-11	1.28152e-09
RORC	5.16576	0.477764	-3.43461	1.08817e-05	9.0328e-05
S100A3	0.280627	1.77053	2.65745	3.65608e-07	5.44129e-06
S100A4	16.4621	183.938	3.482	1.5021e-08	3.80719e-07
S1PR4	0.443408	1.87813	2.08259	7.91824e-05	0.000460972
SATB1	10.6905	2.10679	-2.34321	1.1372e-11	1.3503e-09
SCX	1.32296	5.80952	2.13465	2.46302e-10	1.46229e-08
SDC2	3.03874	15.1661	2.3193	9.98723e-10	4.43498e-08
SECTM1	2.40645	15.4324	2.68099	1.90687e-10	1.21817e-08
SEL1L3	1.91971	9.21217	2.26265	4.42812e-10	2.38289e-08
SEMA3C	15.0869	3.37499	-2.16034	0.0100979	0.0252481
SHC4	8.61554	2.00061	-2.1065	8.25324e-06	7.06017e-05
SIGLEC10	0.46014	2.70839	2.55729	9.20151e-07	1.14054e-05
SIRPG	0.22354	3.43611	3.94217	7.88676e-06	6.81067e-05
SIT1	0.494603	4.44172	3.16678	7.7507e-05	0.000455208
SLA2	0.23653	1.83224	2.95351	3.07831e-05	0.000214283
SLAMF6	0.294973	2.52252	3.09621	9.70197e-05	0.000549142
SLC12A5	2.41253	0.293203	-3.04058	0.00949626	0.0240823
SLC16A6	8.815	35.6174	2.01455	6.09588e-07	8.09129e-06
SLC1A1	0.775353	4.22477	2.44595	2.28984e-08	5.43786e-07
SLC38A5	7.30312	50.9841	2.80346	1.21288e-08	3.19266e-07
SLC38A8	0.474355	2.69308	2.50522	1.40032e-08	3.61633e-07
SLCO5A1	0.388665	5.18091	3.73661	2.16299e-10	1.3502e-08
SLIT1	0.50265	3.44395	2.77644	1.372e-09	5.67718e-08
SNAP25	14.5536	1.72159	-3.07957	0.00469892	0.0136519
SOCS2	0.77883	4.51734	2.53609	2.07703e-12	4.20175e-10
SORBS2	5.55422	1.00706	-2.46343	3.44998e-10	1.97317e-08
SOSTDC1	6.66422	0.883759	-2.91471	3.0127e-06	3.03605e-05
SPN	0.37254	2.36701	2.6676	4.4235e-05	0.000285455
SPON2	47.6248	201.185	2.07874	5.56125e-11	4.70938e-09
SQLE	9.89506	42.6013	2.10612	1.85648e-08	4.56761e-07
SSUH2	4.46361	0.464905	-3.2632	2.55326e-12	4.72743e-10
STX1B	1.94854	0.450182	-2.11381	0.000264446	0.00128253
SYNPR	56.1191	10.3169	-2.44348	8.82406e-08	1.68227e-06
TAP1	19.9027	109.017	2.45351	2.28984e-08	5.43786e-07
TBC1D10C	0.547867	2.86521	2.38674	1.59414e-05	0.000124211
TCN1	0.195243	3.99726	4.35567	1.11838e-06	1.34107e-05
TFPI2	7.77662	86.8254	3.4809	5.27257e-05	0.000329505
THBS2	0.481007	4.09663	3.0903	6.82125e-09	2.01393e-07
TMEM119	2.87632	18.0726	2.65151	1.30065e-06	1.50991e-05
TMEM171	0.8166	3.37466	2.04704	1.71664e-08	4.30105e-07
TMEM215	2.59304	0.560956	-2.20868	0.000828126	0.00326233
TMEM255A	1.26317	7.00679	2.47171	7.30408e-09	2.12207e-07
TNFRSF19	5.73859	30.1566	2.39371	1.60528e-10	1.06279e-08
TNFRSF4	0.959032	3.88901	2.01975	2.1608e-07	3.5549e-06
TNFSF13B	0.529987	2.60515	2.29733	0.000337764	0.0015681
TRABD2A	2.82459	0.581892	-2.27922	2.34083e-06	2.46827e-05
TRPM2	2.51768	10.4472	2.05296	1.72725e-06	1.91364e-05
TSGA10IP	3.01905	0.275941	-3.45166	1.92869e-10	1.22494e-08
TWIST1	0.283915	3.70541	3.7061	3.35426e-06	3.31002e-05
VGF	3.70044	98.2164	4.7302	8.50701e-10	3.95449e-08
WARS1	64.3628	449.505	2.80404	4.24507e-12	6.62473e-10
WFDC2	4.49314	1.07908	-2.05792	0.000118187	0.000646505
XCL2	0.276278	2.24843	3.02473	0.00373359	0.0113693
ZAP70	0.28171	2.03413	2.85213	4.42255e-05	0.000285455
ZNF391	4.88993	0.719477	-2.76479	1.51875e-12	3.60669e-10
ZNF415	5.91905	1.04931	-2.49593	1.13334e-10	8.30911e-09
ZNF454	1.69315	0.314913	-2.42669	2.69784e-08	6.28384e-07
ZNF560	3.56835	0.452764	-2.97843	1.35754e-05	0.000108962
ZNF667	2.31012	0.412449	-2.48568	1.90047e-09	7.259e-08
ZNF835	4.22905	0.426267	-3.31051	1.8472e-12	4.0099e-10

## Sheet: S3
ONTOLOGY	ID	Description	GeneRatio	BgRatio	pvalue	p.adjust	qvalue	geneID	Count
BP	GO:0042110	T cell activation	46/293	487/18723	5.78229e-23	1.80754e-19	1.518e-19	B2M/BATF/CARD11/CCL5/CD2/CD209/CD27/CD3D/CD3E/CD48/CD5/CD7/CD70/CD74/CD8A/CORO1A/DLL4/EGR3/FGL2/HFE/HLA-DQA1/HLA-DQB1/HLA-DQB2/HLA-DRA/HLA-DRB1/HLA-DRB5/IGFBP2/IL12RB1/IRF1/ITGAL/LAG3/LCK/LCP1/MAD1L1/PTGER4/PTPRC/RASAL3/RORC/SIRPG/SIT1/SLA2/SLAMF6/SPN/TNFRSF4/TNFSF13B/ZAP70	46
BP	GO:0050863	regulation of T cell activation	33/293	329/18723	1.84983e-17	2.89129e-14	2.42815e-14	B2M/CARD11/CCL5/CD2/CD209/CD27/CD3E/CD5/CD70/CD74/CORO1A/EGR3/FGL2/HFE/HLA-DQA1/HLA-DQB1/HLA-DQB2/HLA-DRA/HLA-DRB1/HLA-DRB5/IGFBP2/IL12RB1/IRF1/LAG3/LCK/MAD1L1/PTPRC/RASAL3/SIRPG/SIT1/SPN/TNFSF13B/ZAP70	33
BP	GO:1903037	regulation of leukocyte cell-cell adhesion	32/293	336/18723	2.6442e-16	2.75526e-13	2.31391e-13	B2M/CARD11/CCL5/CD209/CD27/CD3E/CD5/CD70/CD74/CORO1A/EGR3/FGL2/HAS2/HFE/HLA-DQA1/HLA-DQB1/HLA-DQB2/HLA-DRA/HLA-DRB1/HLA-DRB5/IGFBP2/IL12RB1/IRF1/LAG3/LCK/MAD1L1/PTPRC/RASAL3/SIRPG/SPN/TNFSF13B/ZAP70	32
BP	GO:0007159	leukocyte cell-cell adhesion	33/293	371/18723	6.63993e-16	5.1891e-13	4.35789e-13	B2M/CARD11/CCL5/CD209/CD27/CD3E/CD5/CD70/CD74/CORO1A/EGR3/FGL2/HAS2/HFE/HLA-DQA1/HLA-DQB1/HLA-DQB2/HLA-DRA/HLA-DRB1/HLA-DRB5/IGFBP2/IL12RB1/IRF1/ITGAL/LAG3/LCK/MAD1L1/PTPRC/RASAL3/SIRPG/SPN/TNFSF13B/ZAP70	33
BP	GO:0022409	positive regulation of cell-cell adhesion	29/293	284/18723	1.13567e-15	7.10022e-13	5.96288e-13	B2M/CARD11/CCL5/CD209/CD27/CD3E/CD5/CD70/CD74/CORO1A/CXCL13/EGR3/FUT3/HAS2/HLA-DQA1/HLA-DQB1/HLA-DQB2/HLA-DRA/HLA-DRB1/HLA-DRB5/IGFBP2/IL12RB1/LCK/MEGF10/PTPRC/RASAL3/SIRPG/TNFSF13B/ZAP70	29
BP	GO:0022407	regulation of cell-cell adhesion	35/293	448/18723	4.43005e-15	2.30805e-12	1.93834e-12	B2M/CARD11/CCL5/CD209/CD27/CD3E/CD5/CD70/CD74/CORO1A/CXCL13/EGR3/FGL2/FUT3/HAS2/HFE/HLA-DQA1/HLA-DQB1/HLA-DQB2/HLA-DRA/HLA-DRB1/HLA-DRB5/IGFBP2/IL12RB1/IRF1/LAG3/LCK/MAD1L1/MEGF10/PTPRC/RASAL3/SIRPG/SPN/TNFSF13B/ZAP70	35
BP	GO:0050870	positive regulation of T cell activation	25/293	216/18723	6.31812e-15	2.82149e-12	2.36953e-12	B2M/CARD11/CCL5/CD209/CD27/CD3E/CD5/CD70/CD74/CORO1A/EGR3/HLA-DQA1/HLA-DQB1/HLA-DQB2/HLA-DRA/HLA-DRB1/HLA-DRB5/IGFBP2/IL12RB1/LCK/PTPRC/RASAL3/SIRPG/TNFSF13B/ZAP70	25
BP	GO:1903039	positive regulation of leukocyte cell-cell adhesion	26/293	239/18723	7.99494e-15	3.12402e-12	2.6236e-12	B2M/CARD11/CCL5/CD209/CD27/CD3E/CD5/CD70/CD74/CORO1A/EGR3/HAS2/HLA-DQA1/HLA-DQB1/HLA-DQB2/HLA-DRA/HLA-DRB1/HLA-DRB5/IGFBP2/IL12RB1/LCK/PTPRC/RASAL3/SIRPG/TNFSF13B/ZAP70	26
BP	GO:0048002	antigen processing and presentation of peptide antigen	14/293	62/18723	5.74771e-13	1.99637e-10	1.67658e-10	AZGP1/B2M/CD209/CD74/HFE/HLA-B/HLA-DQA1/HLA-DQB1/HLA-DQB2/HLA-DRA/HLA-DRB1/HLA-DRB5/HLA-F/TAP1	14
BP	GO:0002460	adaptive immune response based on somatic recombination of immune receptors built from immunoglobulin superfamily domains	28/293	356/18723	2.42669e-12	7.24537e-10	6.08478e-10	AZGP1/B2M/BATF/C4B/CD27/CD70/CD74/CD8A/CXCL13/HFE/HLA-B/HLA-DQA1/HLA-DQB1/HLA-DQB2/HLA-DRA/HLA-DRB1/HLA-DRB5/HLA-F/IL12RB1/IL18BP/MYO1G/PRF1/PTPRC/RORC/SLA2/SLAMF6/SPN/TNFSF13B	28
BP	GO:0030217	T cell differentiation	24/293	257/18723	2.54956e-12	7.24537e-10	6.08478e-10	B2M/BATF/CARD11/CD2/CD27/CD3D/CD3E/CD74/CD8A/DLL4/EGR3/FGL2/HLA-DRA/HLA-DRB1/IL12RB1/IRF1/LAG3/LCK/PTGER4/PTPRC/RORC/SLAMF6/SPN/ZAP70	24
BP	GO:0051251	positive regulation of lymphocyte activation	28/293	362/18723	3.63092e-12	9.45855e-10	7.94344e-10	B2M/CARD11/CCL5/CD209/CD27/CD38/CD3E/CD5/CD70/CD74/CORO1A/EGR3/HLA-DQA1/HLA-DQB1/HLA-DQB2/HLA-DRA/HLA-DRB1/HLA-DRB5/HLA-F/IGFBP2/IL12RB1/LCK/PTPRC/RASAL3/SIRPG/TNFRSF4/TNFSF13B/ZAP70	28
BP	GO:1903131	mononuclear cell differentiation	30/293	426/18723	6.41783e-12	1.54324e-09	1.29604e-09	B2M/BATF/CARD11/CD2/CD27/CD3D/CD3E/CD74/CD8A/DCSTAMP/DLL4/EGR3/FGL2/HLA-B/HLA-DRA/HLA-DRB1/IKZF3/IL12RB1/IRF1/IRF8/LAG3/LCK/PTGER4/PTPRC/RORC/SLAMF6/SPN/TNFSF13B/TRPM2/ZAP70	30
BP	GO:0019882	antigen processing and presentation	16/293	106/18723	8.94907e-12	1.9982e-09	1.67812e-09	AZGP1/B2M/CD209/CD74/CD8A/FGL2/HFE/HLA-B/HLA-DQA1/HLA-DQB1/HLA-DQB2/HLA-DRA/HLA-DRB1/HLA-DRB5/HLA-F/TAP1	16
BP	GO:0045785	positive regulation of cell adhesion	30/293	437/18723	1.21572e-11	2.43687e-09	2.04652e-09	B2M/CARD11/CCL5/CD209/CD27/CD3E/CD5/CD70/CD74/CORO1A/CXCL13/EGR3/FUT3/HAS2/HLA-DQA1/HLA-DQB1/HLA-DQB2/HLA-DRA/HLA-DRB1/HLA-DRB5/HYAL1/IGFBP2/IL12RB1/LCK/MEGF10/PTPRC/RASAL3/SIRPG/TNFSF13B/ZAP70	30
BP	GO:0002696	positive regulation of leukocyte activation	29/293	409/18723	1.24728e-11	2.43687e-09	2.04652e-09	B2M/CARD11/CCL5/CD2/CD209/CD27/CD38/CD3E/CD5/CD70/CD74/CORO1A/EGR3/HLA-DQA1/HLA-DQB1/HLA-DQB2/HLA-DRA/HLA-DRB1/HLA-DRB5/HLA-F/IGFBP2/IL12RB1/LCK/PTPRC/RASAL3/SIRPG/TNFRSF4/TNFSF13B/ZAP70	29
BP	GO:0050867	positive regulation of cell activation	29/293	420/18723	2.37432e-11	4.36595e-09	3.6666e-09	B2M/CARD11/CCL5/CD2/CD209/CD27/CD38/CD3E/CD5/CD70/CD74/CORO1A/EGR3/HLA-DQA1/HLA-DQB1/HLA-DQB2/HLA-DRA/HLA-DRB1/HLA-DRB5/HLA-F/IGFBP2/IL12RB1/LCK/PTPRC/RASAL3/SIRPG/TNFRSF4/TNFSF13B/ZAP70	29
BP	GO:0030098	lymphocyte differentiation	27/293	374/18723	4.38911e-11	7.62242e-09	6.40143e-09	B2M/BATF/CARD11/CD2/CD27/CD3D/CD3E/CD74/CD8A/DLL4/EGR3/FGL2/HLA-DRA/HLA-DRB1/IKZF3/IL12RB1/IRF1/IRF8/LAG3/LCK/PTGER4/PTPRC/RORC/SLAMF6/SPN/TNFSF13B/ZAP70	27
BP	GO:0002449	lymphocyte mediated immunity	26/293	350/18723	5.4544e-11	8.97393e-09	7.53644e-09	AZGP1/B2M/BATF/C4B/CD27/CD70/CD74/CD8A/CORO1A/GZMB/HFE/HLA-B/HLA-DQA1/HLA-DQB1/HLA-DQB2/HLA-DRA/HLA-DRB1/HLA-DRB5/HLA-F/IL12RB1/LAG3/MYO1G/PRF1/PTPRC/SLA2/SLAMF6	26
BP	GO:0050670	regulation of lymphocyte proliferation	21/293	225/18723	6.2898e-11	9.83096e-09	8.2562e-09	CARD11/CCL5/CD209/CD38/CD3E/CD70/CD74/CORO1A/HLA-DRB1/IGFBP2/IKZF3/IL12RB1/IRF1/MAD1L1/MZB1/PTPRC/RASAL3/SPN/TNFRSF4/TNFSF13B/ZAP70	21
BP	GO:0032944	regulation of mononuclear cell proliferation	21/293	227/18723	7.42956e-11	1.10594e-08	9.28788e-09	CARD11/CCL5/CD209/CD38/CD3E/CD70/CD74/CORO1A/HLA-DRB1/IGFBP2/IKZF3/IL12RB1/IRF1/MAD1L1/MZB1/PTPRC/RASAL3/SPN/TNFRSF4/TNFSF13B/ZAP70	21
BP	GO:0019883	antigen processing and presentation of endogenous antigen	9/293	26/18723	1.23228e-10	1.75096e-08	1.47049e-08	AZGP1/B2M/CD74/HFE/HLA-B/HLA-DRA/HLA-DRB1/HLA-F/TAP1	9
BP	GO:0002483	antigen processing and presentation of endogenous peptide antigen	8/293	19/18723	2.12852e-10	2.89293e-08	2.42953e-08	AZGP1/B2M/HFE/HLA-B/HLA-DRA/HLA-DRB1/HLA-F/TAP1	8
BP	GO:0031343	positive regulation of cell killing	12/293	63/18723	2.25763e-10	2.94057e-08	2.46953e-08	AZGP1/B2M/CD5L/HLA-B/HLA-DRA/HLA-DRB1/HLA-F/IL12RB1/LAG3/PRF1/PTPRC/SLAMF6	12
BP	GO:0002478	antigen processing and presentation of exogenous peptide antigen	10/293	38/18723	2.42641e-10	3.03399e-08	2.54799e-08	B2M/CD74/HLA-DQA1/HLA-DQB1/HLA-DQB2/HLA-DRA/HLA-DRB1/HLA-DRB5/HLA-F/TAP1	10
BP	GO:0070663	regulation of leukocyte proliferation	21/293	245/18723	3.08005e-10	3.70316e-08	3.10997e-08	CARD11/CCL5/CD209/CD38/CD3E/CD70/CD74/CORO1A/HLA-DRB1/IGFBP2/IKZF3/IL12RB1/IRF1/MAD1L1/MZB1/PTPRC/RASAL3/SPN/TNFRSF4/TNFSF13B/ZAP70	21
BP	GO:0002443	leukocyte mediated immunity	27/293	440/18723	1.62744e-09	1.88422e-07	1.58239e-07	AZGP1/B2M/BATF/C4B/CD27/CD70/CD74/CD8A/CORO1A/GZMB/HFE/HLA-B/HLA-DQA1/HLA-DQB1/HLA-DQB2/HLA-DRA/HLA-DRB1/HLA-DRB5/HLA-F/IL12RB1/LAG3/MYO1G/PRF1/PTPRC/SLA2/SLAMF6/SPON2	27
BP	GO:0019221	cytokine-mediated signaling pathway	28/293	472/18723	1.70112e-09	1.89918e-07	1.59496e-07	CCL24/CCL4/CCL5/CCR5/CD70/CD74/CNTF/CXCL10/CXCL11/CXCL13/CXCL9/CXCR3/CXCR6/ECM1/IL12RB1/IL12RB2/IL2RB/IL2RG/IRF1/MMP12/NLRC5/PTPRC/ROBO1/SLC1A1/TNFRSF19/TNFRSF4/TNFSF13B/XCL2	28
BP	GO:0002399	MHC class II protein complex assembly	7/293	16/18723	2.1698e-09	2.26093e-07	1.89877e-07	B2M/HLA-DQA1/HLA-DQB1/HLA-DQB2/HLA-DRA/HLA-DRB1/HLA-DRB5	7
BP	GO:0002503	peptide antigen assembly with MHC class II protein complex	7/293	16/18723	2.1698e-09	2.26093e-07	1.89877e-07	B2M/HLA-DQA1/HLA-DQB1/HLA-DQB2/HLA-DRA/HLA-DRB1/HLA-DRB5	7
BP	GO:0019884	antigen processing and presentation of exogenous antigen	10/293	47/18723	2.34709e-09	2.36678e-07	1.98766e-07	B2M/CD74/HLA-DQA1/HLA-DQB1/HLA-DQB2/HLA-DRA/HLA-DRB1/HLA-DRB5/HLA-F/TAP1	10
BP	GO:0051209	release of sequestered calcium ion into cytosol	14/293	115/18723	3.35059e-09	3.27311e-07	2.74881e-07	CCR5/CLIC2/CORO1A/CXCL10/CXCL11/CXCL9/FASLG/HTR2B/ITPR2/JPH1/LCK/PLN/PTPRC/TRPM2	14
BP	GO:0051283	negative regulation of sequestering of calcium ion	14/293	116/18723	3.75754e-09	3.55941e-07	2.98925e-07	CCR5/CLIC2/CORO1A/CXCL10/CXCL11/CXCL9/FASLG/HTR2B/ITPR2/JPH1/LCK/PLN/PTPRC/TRPM2	14
BP	GO:0050671	positive regulation of lymphocyte proliferation	15/293	137/18723	4.05221e-09	3.72565e-07	3.12886e-07	CARD11/CCL5/CD209/CD38/CD3E/CD70/CD74/CORO1A/IGFBP2/IL12RB1/PTPRC/RASAL3/TNFRSF4/TNFSF13B/ZAP70	15
BP	GO:0043368	positive T cell selection	9/293	37/18723	4.21887e-09	3.76805e-07	3.16447e-07	BATF/CD3D/CD3E/CD74/IL12RB1/PTPRC/SLAMF6/SPN/ZAP70	9
BP	GO:0045058	T cell selection	10/293	50/18723	4.46727e-09	3.77463e-07	3.16999e-07	BATF/CARD11/CD3D/CD3E/CD74/IL12RB1/PTPRC/SLAMF6/SPN/ZAP70	10
BP	GO:0032946	positive regulation of mononuclear cell proliferation	15/293	138/18723	4.48313e-09	3.77463e-07	3.16999e-07	CARD11/CCL5/CD209/CD38/CD3E/CD70/CD74/CORO1A/IGFBP2/IL12RB1/PTPRC/RASAL3/TNFRSF4/TNFSF13B/ZAP70	15
BP	GO:0051282	regulation of sequestering of calcium ion	14/293	118/18723	4.70923e-09	3.77463e-07	3.16999e-07	CCR5/CLIC2/CORO1A/CXCL10/CXCL11/CXCL9/FASLG/HTR2B/ITPR2/JPH1/LCK/PLN/PTPRC/TRPM2	14
BP	GO:0071346	cellular response to interferon-gamma	14/293	118/18723	4.70923e-09	3.77463e-07	3.16999e-07	CCL24/CCL4/CCL5/FASLG/GBP1/GBP2/GBP3/GBP4/GBP5/IL12RB1/IRF1/IRF8/NLRC5/XCL2	14
BP	GO:0072678	T cell migration	11/293	66/18723	5.72013e-09	4.27165e-07	3.5874e-07	CCL5/CXCL10/CXCL11/CXCL13/CXCR3/ECM1/ITGAL/MYO1G/SPN/XCL2/ZAP70	11
BP	GO:0046651	lymphocyte proliferation	21/293	288/18723	5.75154e-09	4.27165e-07	3.5874e-07	CARD11/CCL5/CD209/CD38/CD3E/CD70/CD74/CORO1A/HLA-DRB1/IGFBP2/IKZF3/IL12RB1/IRF1/MAD1L1/MZB1/PTPRC/RASAL3/SPN/TNFRSF4/TNFSF13B/ZAP70	21
BP	GO:0001819	positive regulation of cytokine production	27/293	467/18723	5.84328e-09	4.27165e-07	3.5874e-07	B2M/BATF/CARD11/CD2/CD3E/CD74/FFAR3/GATA4/GBP5/HLA-F/HPSE/HTR2B/IL12RB1/IL12RB2/IRF1/IRF8/LTB/LY96/MMP12/PAEP/PDE4B/PTGER4/PTPRC/SLAMF6/SPN/SPON2/TWIST1	27
BP	GO:0002501	peptide antigen assembly with MHC protein complex	7/293	18/18723	5.87591e-09	4.27165e-07	3.5874e-07	B2M/HLA-DQA1/HLA-DQB1/HLA-DQB2/HLA-DRA/HLA-DRB1/HLA-DRB5	7
BP	GO:0034341	response to interferon-gamma	15/293	141/18723	6.03933e-09	4.29067e-07	3.60337e-07	CCL24/CCL4/CCL5/CD74/FASLG/GBP1/GBP2/GBP3/GBP4/GBP5/IL12RB1/IRF1/IRF8/NLRC5/XCL2	15
BP	GO:0097553	calcium ion transmembrane import into cytosol	15/293	142/18723	6.6587e-09	4.58379e-07	3.84954e-07	CCR5/CLIC2/CORO1A/CXCL10/CXCL11/CXCL9/FASLG/GRIN2A/HTR2B/ITPR2/JPH1/LCK/PLN/PTPRC/TRPM2	15
BP	GO:0007204	positive regulation of cytosolic calcium ion concentration	22/293	319/18723	6.88469e-09	4.58379e-07	3.84954e-07	CCR5/CD38/CD52/CLIC2/CORO1A/CXCL10/CXCL11/CXCL13/CXCL9/CXCR3/CXCR6/FASLG/GRIN2A/HTR2B/ITPR2/JPH1/LCK/PLN/PTGER4/PTPRC/S1PR4/TRPM2	22
BP	GO:0032943	mononuclear cell proliferation	21/293	291/18723	6.9092e-09	4.58379e-07	3.84954e-07	CARD11/CCL5/CD209/CD38/CD3E/CD70/CD74/CORO1A/HLA-DRB1/IGFBP2/IKZF3/IL12RB1/IRF1/MAD1L1/MZB1/PTPRC/RASAL3/SPN/TNFRSF4/TNFSF13B/ZAP70	21
BP	GO:0001906	cell killing	17/293	188/18723	7.03845e-09	4.58379e-07	3.84954e-07	APOL1/AZGP1/B2M/CD5L/CORO1A/GZMB/HLA-B/HLA-DRA/HLA-DRB1/HLA-F/HTN1/IL12RB1/LAG3/MUC7/PRF1/PTPRC/SLAMF6	17
BP	GO:0051208	sequestering of calcium ion	14/293	122/18723	7.2983e-09	4.65602e-07	3.9102e-07	CCR5/CLIC2/CORO1A/CXCL10/CXCL11/CXCL9/FASLG/HTR2B/ITPR2/JPH1/LCK/PLN/PTPRC/TRPM2	14
BP	GO:0002396	MHC protein complex assembly	7/293	19/18723	9.17937e-09	5.73894e-07	4.81965e-07	B2M/HLA-DQA1/HLA-DQB1/HLA-DQB2/HLA-DRA/HLA-DRB1/HLA-DRB5	7
BP	GO:0001916	positive regulation of T cell mediated cytotoxicity	8/293	29/18723	1.05502e-08	6.46665e-07	5.43079e-07	AZGP1/B2M/HLA-B/HLA-DRA/HLA-DRB1/HLA-F/IL12RB1/PTPRC	8
BP	GO:0042129	regulation of T cell proliferation	16/293	171/18723	1.20769e-08	7.23547e-07	6.07646e-07	CARD11/CCL5/CD209/CD3E/CD70/CORO1A/HLA-DRB1/IGFBP2/IL12RB1/IRF1/MAD1L1/PTPRC/RASAL3/SPN/TNFSF13B/ZAP70	16
BP	GO:0070098	chemokine-mediated signaling pathway	12/293	88/18723	1.22674e-08	7.23547e-07	6.07646e-07	CCL24/CCL4/CCL5/CCR5/CXCL10/CXCL11/CXCL13/CXCL9/CXCR3/CXCR6/ROBO1/XCL2	12
BP	GO:0070665	positive regulation of leukocyte proliferation	15/293	150/18723	1.41293e-08	7.95703e-07	6.68243e-07	CARD11/CCL5/CD209/CD38/CD3E/CD70/CD74/CORO1A/IGFBP2/IL12RB1/PTPRC/RASAL3/TNFRSF4/TNFSF13B/ZAP70	15
BP	GO:0019886	antigen processing and presentation of exogenous peptide antigen via MHC class II	8/293	30/18723	1.41924e-08	7.95703e-07	6.68243e-07	B2M/CD74/HLA-DQA1/HLA-DQB1/HLA-DQB2/HLA-DRA/HLA-DRB1/HLA-DRB5	8
BP	GO:0001912	positive regulation of leukocyte mediated cytotoxicity	10/293	56/18723	1.42544e-08	7.95703e-07	6.68243e-07	AZGP1/B2M/HLA-B/HLA-DRA/HLA-DRB1/HLA-F/IL12RB1/LAG3/PTPRC/SLAMF6	10
BP	GO:0002456	T cell mediated immunity	13/293	109/18723	1.58163e-08	8.67399e-07	7.28455e-07	AZGP1/B2M/CD70/CD8A/HFE/HLA-B/HLA-DRA/HLA-DRB1/HLA-F/IL12RB1/MYO1G/PRF1/PTPRC	13
BP	GO:0042098	T cell proliferation	17/293	199/18723	1.65453e-08	8.91736e-07	7.48893e-07	CARD11/CCL5/CD209/CD3E/CD70/CORO1A/HLA-DRB1/IGFBP2/IL12RB1/IRF1/MAD1L1/PTPRC/RASAL3/SPN/TNFRSF4/TNFSF13B/ZAP70	17
BP	GO:0050900	leukocyte migration	23/293	369/18723	2.07553e-08	1.09968e-06	9.23526e-07	CCL24/CCL4/CCL5/CCR5/CD74/CORO1A/CXCL10/CXCL11/CXCL13/CXCL9/CXCR3/ECM1/ITGAL/LCK/MMP9/MTUS1/MYO1G/PDE4B/PTGER4/SPN/TRPM2/XCL2/ZAP70	23
BP	GO:0070661	leukocyte proliferation	21/293	318/18723	3.24972e-08	1.69311e-06	1.4219e-06	CARD11/CCL5/CD209/CD38/CD3E/CD70/CD74/CORO1A/HLA-DRB1/IGFBP2/IKZF3/IL12RB1/IRF1/MAD1L1/MZB1/PTPRC/RASAL3/SPN/TNFRSF4/TNFSF13B/ZAP70	21
BP	GO:0060402	calcium ion transport into cytosol	15/293	160/18723	3.38847e-08	1.73645e-06	1.4583e-06	CCR5/CLIC2/CORO1A/CXCL10/CXCL11/CXCL9/FASLG/GRIN2A/HTR2B/ITPR2/JPH1/LCK/PLN/PTPRC/TRPM2	15
BP	GO:0072676	lymphocyte migration	13/293	117/18723	3.74509e-08	1.83502e-06	1.54108e-06	CCL24/CCL4/CCL5/CXCL10/CXCL11/CXCL13/CXCR3/ECM1/ITGAL/MYO1G/SPN/XCL2/ZAP70	13
BP	GO:1990868	response to chemokine	12/293	97/18723	3.75692e-08	1.83502e-06	1.54108e-06	CCL24/CCL4/CCL5/CCR5/CXCL10/CXCL11/CXCL13/CXCL9/CXCR3/CXCR6/ROBO1/XCL2	12
BP	GO:1990869	cellular response to chemokine	12/293	97/18723	3.75692e-08	1.83502e-06	1.54108e-06	CCL24/CCL4/CCL5/CCR5/CXCL10/CXCL11/CXCL13/CXCL9/CXCR3/CXCR6/ROBO1/XCL2	12
BP	GO:0002495	antigen processing and presentation of peptide antigen via MHC class II	8/293	34/18723	4.1697e-08	2.0053e-06	1.68408e-06	B2M/CD74/HLA-DQA1/HLA-DQB1/HLA-DQB2/HLA-DRA/HLA-DRB1/HLA-DRB5	8
BP	GO:0051480	regulation of cytosolic calcium ion concentration	22/293	353/18723	4.26453e-08	2.01984e-06	1.69629e-06	CCR5/CD38/CD52/CLIC2/CORO1A/CXCL10/CXCL11/CXCL13/CXCL9/CXCR3/CXCR6/FASLG/GRIN2A/HTR2B/ITPR2/JPH1/LCK/PLN/PTGER4/PTPRC/S1PR4/TRPM2	22
BP	GO:0031341	regulation of cell killing	12/293	99/18723	4.73798e-08	2.21059e-06	1.85648e-06	AZGP1/B2M/CD5L/HLA-B/HLA-DRA/HLA-DRB1/HLA-F/IL12RB1/LAG3/PRF1/PTPRC/SLAMF6	12
BP	GO:0001913	T cell mediated cytotoxicity	9/293	49/18723	5.91048e-08	2.69216e-06	2.26092e-06	AZGP1/B2M/HLA-B/HLA-DRA/HLA-DRB1/HLA-F/IL12RB1/PRF1/PTPRC	9
BP	GO:0042102	positive regulation of T cell proliferation	12/293	101/18723	5.94239e-08	2.69216e-06	2.26092e-06	CARD11/CCL5/CD209/CD3E/CD70/CORO1A/IGFBP2/IL12RB1/PTPRC/RASAL3/TNFSF13B/ZAP70	12
BP	GO:0002504	antigen processing and presentation of peptide or polysaccharide antigen via MHC class II	8/293	36/18723	6.76326e-08	3.02028e-06	2.53648e-06	B2M/CD74/HLA-DQA1/HLA-DQB1/HLA-DQB2/HLA-DRA/HLA-DRB1/HLA-DRB5	8
BP	GO:0002285	lymphocyte activation involved in immune response	16/293	194/18723	7.19658e-08	3.16852e-06	2.66097e-06	BATF/CD74/CORO1A/FGL2/HLA-DRA/HLA-DRB1/HLA-F/IL12RB1/IRF8/ITGAL/LCP1/PTGER4/PTPRC/RORC/SLAMF6/SPN	16
BP	GO:0001909	leukocyte mediated cytotoxicity	13/293	124/18723	7.52828e-08	3.26853e-06	2.74496e-06	AZGP1/B2M/CORO1A/GZMB/HLA-B/HLA-DRA/HLA-DRB1/HLA-F/IL12RB1/LAG3/PRF1/PTPRC/SLAMF6	13
BP	GO:0001914	regulation of T cell mediated cytotoxicity	8/293	39/18723	1.32019e-07	5.65329e-06	4.74772e-06	AZGP1/B2M/HLA-B/HLA-DRA/HLA-DRB1/HLA-F/IL12RB1/PTPRC	8
BP	GO:0019885	antigen processing and presentation of endogenous peptide antigen via MHC class I	6/293	17/18723	1.49409e-07	6.31153e-06	5.30052e-06	AZGP1/B2M/HFE/HLA-B/HLA-F/TAP1	6
BP	GO:0046631	alpha-beta T cell activation	14/293	156/18723	1.687e-07	7.0314e-06	5.90508e-06	BATF/CD3E/HFE/HLA-DRA/HLA-DRB1/IL12RB1/IRF1/PTGER4/PTPRC/RASAL3/RORC/SLAMF6/SPN/ZAP70	14
BP	GO:0060401	cytosolic calcium ion transport	15/293	182/18723	1.8709e-07	7.69531e-06	6.46264e-06	CCR5/CLIC2/CORO1A/CXCL10/CXCL11/CXCL9/FASLG/GRIN2A/HTR2B/ITPR2/JPH1/LCK/PLN/PTPRC/TRPM2	15
BP	GO:0002286	T cell activation involved in immune response	12/293	114/18723	2.29801e-07	9.32931e-06	7.8349e-06	BATF/CD74/FGL2/HLA-DRA/HLA-DRB1/IL12RB1/ITGAL/LCP1/PTGER4/RORC/SLAMF6/SPN	12
BP	GO:0071674	mononuclear cell migration	15/293	196/18723	4.88206e-07	1.95658e-05	1.64316e-05	CCL24/CCL4/CCL5/CCR5/CXCL10/CXCL11/CXCL13/CXCR3/ECM1/ITGAL/MYO1G/SPN/TRPM2/XCL2/ZAP70	15
BP	GO:0045580	regulation of T cell differentiation	13/293	146/18723	5.12302e-07	2.02716e-05	1.70244e-05	CARD11/CD2/CD27/CD74/EGR3/FGL2/HLA-DRA/HLA-DRB1/IL12RB1/IRF1/LAG3/PTPRC/ZAP70	13
BP	GO:0019932	second-messenger-mediated signaling	19/293	312/18723	5.19216e-07	2.02883e-05	1.70385e-05	CCL4/CCR5/CD3E/CLIC2/CXCR3/CXCR6/GBP1/GRIN2A/HTR2B/ITPR2/PDE3A/PLN/PTPRC/RAPGEF3/RIMS2/SLA2/TBC1D10C/TRPM2/ZAP70	19
BP	GO:0001910	regulation of leukocyte mediated cytotoxicity	10/293	82/18723	5.98485e-07	2.30971e-05	1.93973e-05	AZGP1/B2M/HLA-B/HLA-DRA/HLA-DRB1/HLA-F/IL12RB1/LAG3/PTPRC/SLAMF6	10
BP	GO:0045619	regulation of lymphocyte differentiation	14/293	174/18723	6.45052e-07	2.45906e-05	2.06516e-05	CARD11/CD2/CD27/CD74/EGR3/FGL2/HLA-DRA/HLA-DRB1/IKZF3/IL12RB1/IRF1/LAG3/PTPRC/ZAP70	14
BP	GO:0006874	cellular calcium ion homeostasis	23/293	448/18723	6.72483e-07	2.53275e-05	2.12704e-05	CCL5/CCR5/CD38/CD52/CLIC2/CORO1A/CXCL10/CXCL11/CXCL13/CXCL9/CXCR3/CXCR6/FASLG/GRIN2A/HTR2B/ITPR2/JPH1/LCK/PLN/PTGER4/PTPRC/S1PR4/TRPM2	23
BP	GO:0019722	calcium-mediated signaling	15/293	202/18723	7.17532e-07	2.67024e-05	2.24251e-05	CCL4/CCR5/CD3E/CLIC2/CXCR3/CXCR6/GBP1/GRIN2A/HTR2B/PLN/PTPRC/SLA2/TBC1D10C/TRPM2/ZAP70	15
BP	GO:0072503	cellular divalent inorganic cation homeostasis	24/293	486/18723	7.64745e-07	2.81246e-05	2.36195e-05	CCL5/CCR5/CD38/CD52/CLIC2/CORO1A/CXCL10/CXCL11/CXCL13/CXCL9/CXCR3/CXCR6/FASLG/GRIN2A/HTR2B/ITPR2/JPH1/LCK/PLN/PTGER4/PTPRC/S1PR4/SLC1A1/TRPM2	24
BP	GO:0045061	thymic T cell selection	6/293	22/18723	8.43278e-07	3.06522e-05	2.57422e-05	CARD11/CD3D/CD3E/CD74/PTPRC/ZAP70	6
BP	GO:0055074	calcium ion homeostasis	23/293	460/18723	1.05954e-06	3.80705e-05	3.19722e-05	CCL5/CCR5/CD38/CD52/CLIC2/CORO1A/CXCL10/CXCL11/CXCL13/CXCL9/CXCR3/CXCR6/FASLG/GRIN2A/HTR2B/ITPR2/JPH1/LCK/PLN/PTGER4/PTPRC/S1PR4/TRPM2	23
BP	GO:0002381	immunoglobulin production involved in immunoglobulin-mediated immune response	9/293	70/18723	1.40368e-06	4.98626e-05	4.18754e-05	B2M/BATF/HLA-DQA1/HLA-DQB1/HLA-DQB2/HLA-DRA/HLA-DRB1/HLA-DRB5/PTPRC	9
BP	GO:0045059	positive thymic T cell selection	5/293	14/18723	1.61765e-06	5.68177e-05	4.77164e-05	CD3D/CD3E/CD74/PTPRC/ZAP70	5
BP	GO:0002366	leukocyte activation involved in immune response	17/293	275/18723	1.69818e-06	5.89833e-05	4.95351e-05	BATF/CD74/CORO1A/DYSF/FGL2/HLA-DRA/HLA-DRB1/HLA-F/IL12RB1/IRF8/ITGAL/LCP1/PTGER4/PTPRC/RORC/SLAMF6/SPN	17
BP	GO:0002263	cell activation involved in immune response	17/293	279/18723	2.06752e-06	7.10227e-05	5.9646e-05	BATF/CD74/CORO1A/DYSF/FGL2/HLA-DRA/HLA-DRB1/HLA-F/IL12RB1/IRF8/ITGAL/LCP1/PTGER4/PTPRC/RORC/SLAMF6/SPN	17
BP	GO:0002711	positive regulation of T cell mediated immunity	8/293	56/18723	2.42064e-06	8.22493e-05	6.90742e-05	AZGP1/B2M/HLA-B/HLA-DRA/HLA-DRB1/HLA-F/IL12RB1/PTPRC	8
BP	GO:0002292	T cell differentiation involved in immune response	9/293	75/18723	2.53184e-06	8.51024e-05	7.14703e-05	BATF/FGL2/HLA-DRA/HLA-DRB1/IL12RB1/PTGER4/RORC/SLAMF6/SPN	9
BP	GO:0071356	cellular response to tumor necrosis factor	15/293	229/18723	3.44351e-06	0.000114515	9.61714e-05	CCL24/CCL4/CCL5/CD70/DCSTAMP/GBP1/GBP2/GBP3/HAS2/HYAL1/IL18BP/TNFRSF19/TNFRSF4/TNFSF13B/XCL2	15
BP	GO:0030595	leukocyte chemotaxis	15/293	230/18723	3.63262e-06	0.000119532	0.000100385	CCL24/CCL4/CCL5/CCR5/CD74/CORO1A/CXCL10/CXCL11/CXCL13/CXCL9/CXCR3/MTUS1/PDE4B/TRPM2/XCL2	15
BP	GO:0050852	T cell receptor signaling pathway	11/293	123/18723	3.72821e-06	0.0001214	0.000101953	CARD11/CD247/CD3E/GBP1/HLA-DQB1/HLA-DRB1/LCK/PDE4B/PTPRC/SLA2/ZAP70	11
BP	GO:0002474	antigen processing and presentation of peptide antigen via MHC class I	6/293	28/18723	3.93437e-06	0.000125499	0.000105396	AZGP1/B2M/HFE/HLA-B/HLA-F/TAP1	6
BP	GO:0010818	T cell chemotaxis	6/293	28/18723	3.93437e-06	0.000125499	0.000105396	CCL5/CXCL10/CXCL11/CXCL13/CXCR3/XCL2	6
BP	GO:0002699	positive regulation of immune effector process	15/293	235/18723	4.72466e-06	0.000149185	0.000125288	AZGP1/B2M/CD74/FFAR3/HLA-B/HLA-DRA/HLA-DRB1/HLA-F/IL12RB1/LAG3/MZB1/PTPRC/SLAMF6/SPON2/TNFRSF4	15
BP	GO:0030593	neutrophil chemotaxis	10/293	103/18723	4.94419e-06	0.000154555	0.000129798	CCL24/CCL4/CCL5/CD74/CXCL10/CXCL11/CXCL13/CXCL9/PDE4B/XCL2	10
BP	GO:0019724	B cell mediated immunity	14/293	210/18723	5.96576e-06	0.000184643	0.000155066	B2M/BATF/C4B/CD27/CD70/CD74/HLA-DQA1/HLA-DQB1/HLA-DQB2/HLA-DRA/HLA-DRB1/HLA-DRB5/PTPRC/SLA2	14
BP	GO:0030888	regulation of B cell proliferation	8/293	64/18723	6.76859e-06	0.000205423	0.000172518	CARD11/CD38/CD74/IKZF3/MZB1/PTPRC/TNFRSF4/TNFSF13B	8
BP	GO:0048247	lymphocyte chemotaxis	8/293	64/18723	6.76859e-06	0.000205423	0.000172518	CCL24/CCL4/CCL5/CXCL10/CXCL11/CXCL13/CXCR3/XCL2	8
BP	GO:0002697	regulation of immune effector process	18/293	339/18723	7.1451e-06	0.000214765	0.000180363	AZGP1/B2M/CD5L/CD74/FFAR3/FGL2/HFE/HLA-B/HLA-DRA/HLA-DRB1/HLA-F/IL12RB1/LAG3/MZB1/PTPRC/SLAMF6/SPON2/TNFRSF4	18
BP	GO:0002709	regulation of T cell mediated immunity	9/293	85/18723	7.24082e-06	0.000215569	0.000181039	AZGP1/B2M/HFE/HLA-B/HLA-DRA/HLA-DRB1/HLA-F/IL12RB1/PTPRC	9
BP	GO:0051651	maintenance of location in cell	14/293	214/18723	7.41034e-06	0.000218535	0.000183529	CCR5/CLIC2/CORO1A/CXCL10/CXCL11/CXCL9/FASLG/HTR2B/ITPR2/JPH1/LCK/PLN/PTPRC/TRPM2	14
BP	GO:0060326	cell chemotaxis	17/293	310/18723	8.44547e-06	0.000246734	0.000207211	CCL24/CCL4/CCL5/CCR5/CD74/CORO1A/CXCL10/CXCL11/CXCL13/CXCL9/CXCR3/CXCR6/EGR3/MTUS1/PDE4B/TRPM2/XCL2	17
BP	GO:0042093	T-helper cell differentiation	8/293	66/18723	8.54882e-06	0.000247441	0.000207805	BATF/HLA-DRA/HLA-DRB1/IL12RB1/PTGER4/RORC/SLAMF6/SPN	8
BP	GO:1902105	regulation of leukocyte differentiation	16/293	279/18723	8.92558e-06	0.000255976	0.000214973	CARD11/CD2/CD27/CD74/DCSTAMP/EGR3/FGL2/HLA-B/HLA-DRA/HLA-DRB1/IKZF3/IL12RB1/IRF1/LAG3/PTPRC/ZAP70	16
BP	GO:0070588	calcium ion transmembrane transport	17/293	312/18723	9.18753e-06	0.000261093	0.00021927	CCR5/CLIC2/CORO1A/CXCL10/CXCL11/CXCL9/FASLG/GEM/GRIN2A/HTR2B/ITPR2/JPH1/LCK/PDE4B/PLN/PTPRC/TRPM2	17
BP	GO:0046632	alpha-beta T cell differentiation	10/293	112/18723	1.04816e-05	0.000295185	0.000247901	BATF/HLA-DRA/HLA-DRB1/IL12RB1/IRF1/PTGER4/RORC/SLAMF6/SPN/ZAP70	10
BP	GO:0002294	CD4-positive, alpha-beta T cell differentiation involved in immune response	8/293	68/18723	1.07089e-05	0.000298892	0.000251014	BATF/HLA-DRA/HLA-DRB1/IL12RB1/PTGER4/RORC/SLAMF6/SPN	8
BP	GO:0002708	positive regulation of lymphocyte mediated immunity	10/293	113/18723	1.13425e-05	0.000313774	0.000263513	AZGP1/B2M/HLA-B/HLA-DRA/HLA-DRB1/HLA-F/IL12RB1/LAG3/PTPRC/SLAMF6	10
BP	GO:0034612	response to tumor necrosis factor	15/293	253/18723	1.14898e-05	0.000315063	0.000264595	CCL24/CCL4/CCL5/CD70/DCSTAMP/GBP1/GBP2/GBP3/HAS2/HYAL1/IL18BP/TNFRSF19/TNFRSF4/TNFSF13B/XCL2	15
BP	GO:0002287	alpha-beta T cell activation involved in immune response	8/293	69/18723	1.19507e-05	0.00032205	0.000270463	BATF/HLA-DRA/HLA-DRB1/IL12RB1/PTGER4/RORC/SLAMF6/SPN	8
BP	GO:0002293	alpha-beta T cell differentiation involved in immune response	8/293	69/18723	1.19507e-05	0.00032205	0.000270463	BATF/HLA-DRA/HLA-DRB1/IL12RB1/PTGER4/RORC/SLAMF6/SPN	8
BP	GO:2000403	positive regulation of lymphocyte migration	6/293	35/18723	1.54603e-05	0.000413067	0.0003469	CCL4/CCL5/CXCL10/CXCL13/SPN/XCL2	6
BP	GO:0045060	negative thymic T cell selection	4/293	11/18723	1.77814e-05	0.000471001	0.000395554	CD3E/CD74/PTPRC/ZAP70	4
BP	GO:0002683	negative regulation of immune system process	20/293	434/18723	1.793e-05	0.000471001	0.000395554	CD74/CST7/FGL2/GBP1/HFE/HLA-B/HLA-DRB1/HLA-F/IRF1/LAG3/MAD1L1/MMP12/NLRC5/PDCD1/PTGER4/PTPRC/RNF125/SLA2/SPN/TBC1D10C	20
BP	GO:0051607	defense response to virus	15/293	265/18723	1.98561e-05	0.000512977	0.000430806	CXCL10/CXCL9/FGL2/GBP1/GBP3/IL12RB1/IRF1/ISG20/ITGAX/MMP12/NLRC5/PRF1/PTPRC/RNF125/SPON2	15
BP	GO:0140546	defense response to symbiont	15/293	265/18723	1.98561e-05	0.000512977	0.000430806	CXCL10/CXCL9/FGL2/GBP1/GBP3/IL12RB1/IRF1/ISG20/ITGAX/MMP12/NLRC5/PRF1/PTPRC/RNF125/SPON2	15
BP	GO:0009615	response to virus	18/293	367/18723	2.0861e-05	0.000534522	0.000448899	CCL4/CCL5/CXCL10/CXCL9/FGL2/GBP1/GBP3/HYAL1/IL12RB1/IRF1/ISG20/ITGAX/MMP12/NLRC5/PRF1/PTPRC/RNF125/SPON2	18
BP	GO:0097530	granulocyte migration	11/293	148/18723	2.18868e-05	0.000556246	0.000467144	CCL24/CCL4/CCL5/CD74/CXCL10/CXCL11/CXCL13/CXCL9/PDE4B/PTGER4/XCL2	11
BP	GO:0033077	T cell differentiation in thymus	8/293	75/18723	2.22357e-05	0.000556491	0.00046735	B2M/CARD11/CD3D/CD3E/CD74/EGR3/PTPRC/ZAP70	8
BP	GO:1990266	neutrophil migration	10/293	122/18723	2.22525e-05	0.000556491	0.00046735	CCL24/CCL4/CCL5/CD74/CXCL10/CXCL11/CXCL13/CXCL9/PDE4B/XCL2	10
BP	GO:0000768	syncytium formation by plasma membrane fusion	7/293	55/18723	2.28283e-05	0.000561899	0.000471892	ADGRB1/CD109/CXCL10/CXCL9/DCSTAMP/ERVFRD-1/RAPGEF3	7
BP	GO:0140253	cell-cell fusion	7/293	55/18723	2.28283e-05	0.000561899	0.000471892	ADGRB1/CD109/CXCL10/CXCL9/DCSTAMP/ERVFRD-1/RAPGEF3	7
BP	GO:0042100	B cell proliferation	9/293	99/18723	2.51532e-05	0.000614289	0.000515889	CARD11/CD38/CD70/CD74/IKZF3/MZB1/PTPRC/TNFRSF4/TNFSF13B	9
BP	GO:0043380	regulation of memory T cell differentiation	4/293	12/18723	2.63438e-05	0.000633466	0.000531995	FGL2/HLA-DRA/HLA-DRB1/IL12RB1	4
BP	GO:0043383	negative T cell selection	4/293	12/18723	2.63438e-05	0.000633466	0.000531995	CD3E/CD74/PTPRC/ZAP70	4
BP	GO:0071621	granulocyte chemotaxis	10/293	125/18723	2.74833e-05	0.000655822	0.000550769	CCL24/CCL4/CCL5/CD74/CXCL10/CXCL11/CXCL13/CXCL9/PDE4B/XCL2	10
BP	GO:0006949	syncytium formation	7/293	57/18723	2.89588e-05	0.000685798	0.000575944	ADGRB1/CD109/CXCL10/CXCL9/DCSTAMP/ERVFRD-1/RAPGEF3	7
BP	GO:0002440	production of molecular mediator of immune response	16/293	308/18723	3.01886e-05	0.000709545	0.000595887	B2M/BATF/CD74/FFAR3/HFE/HLA-DQA1/HLA-DQB1/HLA-DQB2/HLA-DRA/HLA-DRB1/HLA-DRB5/HLA-F/MZB1/PTPRC/SPON2/TNFRSF4	16
BP	GO:0002819	regulation of adaptive immune response	12/293	183/18723	3.25523e-05	0.000759392	0.000637749	AZGP1/B2M/CD48/HFE/HLA-B/HLA-DRA/HLA-DRB1/HLA-F/IL12RB1/IRF1/PTPRC/TNFSF13B	12
BP	GO:1901623	regulation of lymphocyte chemotaxis	5/293	25/18723	3.72735e-05	0.000857246	0.000719929	CCL4/CCL5/CXCL10/CXCL13/XCL2	5
BP	GO:0046634	regulation of alpha-beta T cell activation	9/293	104/18723	3.72954e-05	0.000857246	0.000719929	CD3E/HFE/HLA-DRA/HLA-DRB1/IL12RB1/IRF1/PTPRC/RASAL3/ZAP70	9
BP	GO:0043379	memory T cell differentiation	4/293	13/18723	3.75839e-05	0.000857572	0.000720202	FGL2/HLA-DRA/HLA-DRB1/IL12RB1	4
BP	GO:0006816	calcium ion transport	19/293	422/18723	3.99033e-05	0.000903896	0.000759106	CCL4/CCL5/CCR5/CLIC2/CORO1A/CXCL10/CXCL11/CXCL9/FASLG/GEM/GRIN2A/HTR2B/ITPR2/JPH1/LCK/PDE4B/PLN/PTPRC/TRPM2	19
BP	GO:0002695	negative regulation of leukocyte activation	12/293	187/18723	4.02462e-05	0.000905105	0.000760121	CD74/CST7/FGL2/HFE/HLA-DRB1/HLA-F/IRF1/LAG3/MAD1L1/PTPRC/SPN/TBC1D10C	12
BP	GO:2000401	regulation of lymphocyte migration	7/293	61/18723	4.53039e-05	0.00100337	0.000842645	CCL4/CCL5/CXCL10/CXCL13/ECM1/SPN/XCL2	7
BP	GO:0030890	positive regulation of B cell proliferation	6/293	42/18723	4.55785e-05	0.00100337	0.000842645	CARD11/CD38/CD74/PTPRC/TNFRSF4/TNFSF13B	6
BP	GO:2000404	regulation of T cell migration	6/293	42/18723	4.55785e-05	0.00100337	0.000842645	CCL5/CXCL10/CXCL13/ECM1/SPN/XCL2	6
BP	GO:0043367	CD4-positive, alpha-beta T cell differentiation	8/293	83/18723	4.66655e-05	0.00101429	0.000851814	BATF/HLA-DRA/HLA-DRB1/IL12RB1/PTGER4/RORC/SLAMF6/SPN	8
BP	GO:0002824	positive regulation of adaptive immune response based on somatic recombination of immune receptors built from immunoglobulin superfamily domains	9/293	107/18723	4.67234e-05	0.00101429	0.000851814	AZGP1/B2M/HLA-B/HLA-DRA/HLA-DRB1/HLA-F/IL12RB1/PTPRC/TNFSF13B	9
BP	GO:0002705	positive regulation of leukocyte mediated immunity	10/293	134/18723	4.99451e-05	0.00107675	0.000904269	AZGP1/B2M/HLA-B/HLA-DRA/HLA-DRB1/HLA-F/IL12RB1/LAG3/PTPRC/SLAMF6	10
BP	GO:0090715	immunological memory formation process	4/293	14/18723	5.19704e-05	0.00111274	0.000934494	FGL2/HLA-DRA/HLA-DRB1/IL12RB1	4
BP	GO:0060142	regulation of syncytium formation by plasma membrane fusion	5/293	27/18723	5.52031e-05	0.00117391	0.000985869	ADGRB1/CXCL10/CXCL9/DCSTAMP/RAPGEF3	5
BP	GO:0002237	response to molecule of bacterial origin	17/293	363/18723	6.28522e-05	0.00132754	0.00111489	B2M/C4B/CCL5/CCR5/CXCL10/CXCL11/CXCL13/CXCL9/FASLG/HPGD/IL12RB2/IL18BP/IRF8/LY96/PDE4B/PTGER4/SPON2	17
BP	GO:0002821	positive regulation of adaptive immune response	9/293	112/18723	6.68942e-05	0.00140343	0.00117862	AZGP1/B2M/HLA-B/HLA-DRA/HLA-DRB1/HLA-F/IL12RB1/PTPRC/TNFSF13B	9
BP	GO:0002468	dendritic cell antigen processing and presentation	4/293	15/18723	6.99977e-05	0.00145266	0.00121997	CD74/FGL2/HLA-DRA/HLA-DRB1	4
BP	GO:0002706	regulation of lymphocyte mediated immunity	11/293	168/18723	7.01701e-05	0.00145266	0.00121997	AZGP1/B2M/HFE/HLA-B/HLA-DRA/HLA-DRB1/HLA-F/IL12RB1/LAG3/PTPRC/SLAMF6	11
BP	GO:0071347	cellular response to interleukin-1	9/293	113/18723	7.17015e-05	0.00146909	0.00123376	CCL24/CCL4/CCL5/GBP1/GBP2/GBP3/HAS2/HYAL1/XCL2	9
BP	GO:1903706	regulation of hemopoiesis	17/293	367/18723	7.19034e-05	0.00146909	0.00123376	B2M/CARD11/CD2/CD27/CD74/DCSTAMP/EGR3/FGL2/HLA-B/HLA-DRA/HLA-DRB1/IKZF3/IL12RB1/IRF1/LAG3/PTPRC/ZAP70	17
BP	GO:2000406	positive regulation of T cell migration	5/293	29/18723	7.91511e-05	0.00160667	0.0013493	CCL5/CXCL10/CXCL13/SPN/XCL2	5
BP	GO:0046635	positive regulation of alpha-beta T cell activation	7/293	67/18723	8.33707e-05	0.0016814	0.00141206	CD3E/HLA-DRA/HLA-DRB1/IL12RB1/PTPRC/RASAL3/ZAP70	7
BP	GO:0070555	response to interleukin-1	10/293	143/18723	8.64789e-05	0.0017329	0.00145532	CCL24/CCL4/CCL5/CD38/GBP1/GBP2/GBP3/HAS2/HYAL1/XCL2	10
BP	GO:0045582	positive regulation of T cell differentiation	8/293	91/18723	9.02716e-05	0.00179738	0.00150947	CD27/CD74/EGR3/HLA-DRA/HLA-DRB1/IL12RB1/PTPRC/ZAP70	8
BP	GO:0010819	regulation of T cell chemotaxis	4/293	16/18723	9.21837e-05	0.00182384	0.00153169	CCL5/CXCL10/CXCL13/XCL2	4
BP	GO:0045765	regulation of angiogenesis	16/293	342/18723	0.000104347	0.0020515	0.00172288	ADGRB1/ADM2/CCL24/CXCL10/CXCL13/ECM1/ENPP2/FASLG/GATA4/HYAL1/ISM1/ITGAX/RAPGEF3/THBS2/TWIST1/WARS1	16
BP	GO:0016064	immunoglobulin mediated immune response	12/293	207/18723	0.000107051	0.00209151	0.00175648	B2M/BATF/C4B/CD27/CD74/HLA-DQA1/HLA-DQB1/HLA-DQB2/HLA-DRA/HLA-DRB1/HLA-DRB5/PTPRC	12
BP	GO:0090713	immunological memory process	4/293	17/18723	0.000119068	0.00231184	0.00194152	FGL2/HLA-DRA/HLA-DRB1/IL12RB1	4
BP	GO:0002685	regulation of leukocyte migration	12/293	210/18723	0.00012264	0.00235199	0.00197523	CCL24/CCL4/CCL5/CD74/CXCL10/CXCL13/CXCR3/ECM1/MTUS1/PTGER4/SPN/XCL2	12
BP	GO:0050866	negative regulation of cell activation	12/293	210/18723	0.00012264	0.00235199	0.00197523	CD74/CST7/FGL2/HFE/HLA-DRB1/HLA-F/IRF1/LAG3/MAD1L1/PTPRC/SPN/TBC1D10C	12
BP	GO:1901342	regulation of vasculature development	16/293	348/18723	0.000127541	0.00243105	0.00204163	ADGRB1/ADM2/CCL24/CXCL10/CXCL13/ECM1/ENPP2/FASLG/GATA4/HYAL1/ISM1/ITGAX/RAPGEF3/THBS2/TWIST1/WARS1	16
BP	GO:0019835	cytolysis	5/293	32/18723	0.000129164	0.00244708	0.00205509	APOL1/GZMA/GZMB/GZMH/PRF1	5
BP	GO:0032729	positive regulation of interferon-gamma production	7/293	72/18723	0.000132133	0.00248825	0.00208967	CD2/CD3E/IL12RB1/IL12RB2/IRF8/PDE4B/SLAMF6	7
BP	GO:0002295	T-helper cell lineage commitment	4/293	18/18723	0.000151208	0.0028304	0.00237701	BATF/IL12RB1/SLAMF6/SPN	4
BP	GO:0051250	negative regulation of lymphocyte activation	10/293	157/18723	0.000187124	0.00348184	0.00292411	CD74/FGL2/HFE/HLA-DRB1/HLA-F/IRF1/LAG3/MAD1L1/SPN/TBC1D10C	10
BP	GO:0140131	positive regulation of lymphocyte chemotaxis	4/293	19/18723	0.000189181	0.00348404	0.00292595	CCL4/CCL5/CXCL13/XCL2	4
BP	GO:0097529	myeloid leukocyte migration	12/293	220/18723	0.000189471	0.00348404	0.00292595	CCL24/CCL4/CCL5/CD74/CXCL10/CXCL11/CXCL13/CXCL9/MTUS1/PDE4B/PTGER4/XCL2	12
BP	GO:0006968	cellular defense response	6/293	54/18723	0.000191773	0.00350574	0.00294417	CCR5/CD5L/CXCL9/LY96/PRF1/SPN	6
BP	GO:0046640	regulation of alpha-beta T cell proliferation	5/293	35/18723	0.000200389	0.00362984	0.0030484	CD3E/IRF1/PTPRC/RASAL3/ZAP70	5
BP	GO:0035710	CD4-positive, alpha-beta T cell activation	8/293	102/18723	0.000200884	0.00362984	0.0030484	BATF/HLA-DRA/HLA-DRB1/IL12RB1/PTGER4/RORC/SLAMF6/SPN	8
BP	GO:0051235	maintenance of location	15/293	327/18723	0.000211679	0.00380293	0.00319376	CCR5/CLIC2/CORO1A/CXCL10/CXCL11/CXCL9/FASLG/HTR2B/ITPR2/JPH1/LCK/PLN/PTPRC/SQLE/TRPM2	15
BP	GO:0045621	positive regulation of lymphocyte differentiation	8/293	104/18723	0.000229692	0.00410295	0.00344572	CD27/CD74/EGR3/HLA-DRA/HLA-DRB1/IL12RB1/PTPRC/ZAP70	8
BP	GO:0051279	regulation of release of sequestered calcium ion into cytosol	7/293	79/18723	0.000236914	0.00420792	0.00353387	CLIC2/CORO1A/CXCL10/CXCL11/CXCL9/JPH1/PLN	7
BP	GO:0015833	peptide transport	13/293	264/18723	0.000282121	0.00497715	0.00417989	CCL5/CD209/CD38/CD74/FFAR3/GPR27/HFE/HLA-DRB1/RIMS2/SNAP25/TAP1/TRPM2/VGF	13
BP	GO:0043373	CD4-positive, alpha-beta T cell lineage commitment	4/293	21/18723	0.000285	0.00497715	0.00417989	BATF/IL12RB1/SLAMF6/SPN	4
BP	GO:0046641	positive regulation of alpha-beta T cell proliferation	4/293	21/18723	0.000285	0.00497715	0.00417989	CD3E/PTPRC/RASAL3/ZAP70	4
BP	GO:0042886	amide transport	14/293	301/18723	0.00029756	0.00512176	0.00430133	CCL5/CD209/CD38/CD74/FFAR3/GPR27/HFE/HLA-DRB1/RIMS2/SLC38A5/SNAP25/TAP1/TRPM2/VGF	14
BP	GO:0009595	detection of biotic stimulus	5/293	38/18723	0.000298196	0.00512176	0.00430133	C4B/FAP/HLA-B/HLA-DRB1/LY96	5
BP	GO:0046633	alpha-beta T cell proliferation	5/293	38/18723	0.000298196	0.00512176	0.00430133	CD3E/IRF1/PTPRC/RASAL3/ZAP70	5
BP	GO:0002822	regulation of adaptive immune response based on somatic recombination of immune receptors built from immunoglobulin superfamily domains	10/293	168/18723	0.000323202	0.00552092	0.00463655	AZGP1/B2M/HFE/HLA-B/HLA-DRA/HLA-DRB1/HLA-F/IL12RB1/PTPRC/TNFSF13B	10
BP	GO:0032496	response to lipopolysaccharide	15/293	343/18723	0.000352241	0.00598427	0.00502568	CCL5/CCR5/CXCL10/CXCL11/CXCL13/CXCL9/FASLG/HPGD/IL12RB2/IL18BP/IRF8/LY96/PDE4B/PTGER4/SPON2	15
BP	GO:0032609	interferon-gamma production	8/293	112/18723	0.000380823	0.00640029	0.00537506	CD2/CD3E/HLA-DRB1/IL12RB1/IL12RB2/IRF8/PDE4B/SLAMF6	8
BP	GO:0032649	regulation of interferon-gamma production	8/293	112/18723	0.000380823	0.00640029	0.00537506	CD2/CD3E/HLA-DRB1/IL12RB1/IL12RB2/IRF8/PDE4B/SLAMF6	8
BP	GO:0032623	interleukin-2 production	6/293	62/18723	0.000411183	0.00669815	0.00562521	CARD11/CD3E/GBP1/LAG3/PDE4B/PTPRC	6
BP	GO:0032663	regulation of interleukin-2 production	6/293	62/18723	0.000411183	0.00669815	0.00562521	CARD11/CD3E/GBP1/LAG3/PDE4B/PTPRC	6
BP	GO:0002363	alpha-beta T cell lineage commitment	4/293	23/18723	0.000411403	0.00669815	0.00562521	BATF/IL12RB1/SLAMF6/SPN	4
BP	GO:0043369	CD4-positive or CD8-positive, alpha-beta T cell lineage commitment	4/293	23/18723	0.000411403	0.00669815	0.00562521	BATF/IL12RB1/SLAMF6/SPN	4
BP	GO:0060143	positive regulation of syncytium formation by plasma membrane fusion	4/293	23/18723	0.000411403	0.00669815	0.00562521	ADGRB1/CXCL9/DCSTAMP/RAPGEF3	4
BP	GO:0072677	eosinophil migration	4/293	23/18723	0.000411403	0.00669815	0.00562521	CCL24/CCL4/CCL5/PTGER4	4
BP	GO:0050851	antigen receptor-mediated signaling pathway	12/293	240/18723	0.00041923	0.00679022	0.00570253	CARD11/CD247/CD38/CD3E/GBP1/HLA-DQB1/HLA-DRB1/LCK/PDE4B/PTPRC/SLA2/ZAP70	12
BP	GO:0032103	positive regulation of response to external stimulus	17/293	427/18723	0.000430195	0.0069319	0.00582151	CCL24/CCL4/CCL5/CD74/CNTF/CXCL10/CXCL13/FFAR3/GBP5/HLA-F/LAG3/LY96/MMP12/NLRC5/PTGER4/SLAMF6/XCL2	17
BP	GO:0007189	adenylate cyclase-activating G protein-coupled receptor signaling pathway	9/293	146/18723	0.000495819	0.00794835	0.00667515	ADGRB1/ADM2/CXCL10/CXCL11/CXCL9/PDE4B/PLN/PTGER4/S1PR4	9
BP	GO:0002702	positive regulation of production of molecular mediator of immune response	8/293	117/18723	0.000510728	0.0081456	0.0068408	B2M/CD74/FFAR3/HLA-F/MZB1/PTPRC/SPON2/TNFRSF4	8
BP	GO:0071677	positive regulation of mononuclear cell migration	6/293	65/18723	0.000531284	0.00843043	0.00708001	CCL4/CCL5/CXCL10/CXCL13/SPN/XCL2	6
BP	GO:0033632	regulation of cell-cell adhesion mediated by integrin	3/293	11/18723	0.000570261	0.00891808	0.00748954	CCL5/CD3E/CXCL13	3
BP	GO:0045657	positive regulation of monocyte differentiation	3/293	11/18723	0.000570261	0.00891808	0.00748954	CD74/DCSTAMP/HLA-DRB1	3
BP	GO:0042832	defense response to protozoan	4/293	25/18723	0.000573427	0.00891808	0.00748954	BATF/GBP2/GBP4/IRF8	4
BP	GO:0098581	detection of external biotic stimulus	4/293	25/18723	0.000573427	0.00891808	0.00748954	C4B/HLA-B/HLA-DRB1/LY96	4
BP	GO:1902476	chloride transmembrane transport	6/293	66/18723	0.000576847	0.00892685	0.0074969	ANO9/APOL1/CLIC2/GABRP/SLC12A5/SLC1A1	6
BP	GO:0031295	T cell costimulation	5/293	44/18723	0.000597678	0.00920366	0.00772938	CARD11/CD3E/CD5/LCK/TNFSF13B	5
BP	GO:0002377	immunoglobulin production	11/293	216/18723	0.000621221	0.0095193	0.00799446	B2M/BATF/HLA-DQA1/HLA-DQB1/HLA-DQB2/HLA-DRA/HLA-DRB1/HLA-DRB5/MZB1/PTPRC/TNFRSF4	11
BP	GO:0001562	response to protozoan	4/293	26/18723	0.000669403	0.0101938	0.00856091	BATF/GBP2/GBP4/IRF8	4
BP	GO:0050868	negative regulation of T cell activation	8/293	122/18723	0.000674412	0.0101938	0.00856091	CD74/FGL2/HFE/HLA-DRB1/IRF1/LAG3/MAD1L1/SPN	8
BP	GO:0042267	natural killer cell mediated cytotoxicity	6/293	68/18723	0.000677031	0.0101938	0.00856091	CORO1A/GZMB/HLA-B/HLA-F/LAG3/SLAMF6	6
BP	GO:0002831	regulation of response to biotic stimulus	14/293	327/18723	0.000678282	0.0101938	0.00856091	CCL5/FGL2/GBP5/HLA-B/HLA-DRB1/HLA-F/IL12RB1/IRF1/LAG3/LY96/MMP12/NLRC5/RNF125/SLAMF6	14
BP	GO:0002429	immune response-activating cell surface receptor signaling pathway	13/293	291/18723	0.000708443	0.0105457	0.00885643	CARD11/CD247/CD38/CD3E/GBP1/HLA-DQB1/HLA-DRB1/LCK/MYO1G/PDE4B/PTPRC/SLA2/ZAP70	13
BP	GO:0002757	immune response-activating signal transduction	13/293	291/18723	0.000708443	0.0105457	0.00885643	CARD11/CD247/CD38/CD3E/GBP1/HLA-DQB1/HLA-DRB1/LCK/MYO1G/PDE4B/PTPRC/SLA2/ZAP70	13
BP	GO:0043123	positive regulation of I-kappaB kinase/NF-kappaB signaling	10/293	186/18723	0.000718825	0.0106495	0.00894363	APOL3/CARD11/CD74/ECM1/FASLG/HLA-DRB1/HTR2B/S100A4/SECTM1/TNFRSF19	10
BP	GO:0031294	lymphocyte costimulation	5/293	46/18723	0.000735427	0.0108441	0.00910702	CARD11/CD3E/CD5/LCK/TNFSF13B	5
BP	GO:0097028	dendritic cell differentiation	5/293	47/18723	0.000812575	0.0119254	0.0100151	BATF/DCSTAMP/HLA-B/IRF8/TRPM2	5
BP	GO:0042113	B cell activation	14/293	334/18723	0.000833039	0.0121053	0.0101662	BATF/CARD11/CD27/CD38/CD70/CD74/IKZF3/IRF8/MZB1/PTPRC/TBC1D10C/TNFRSF4/TNFSF13B/ZAP70	14
BP	GO:1902107	positive regulation of leukocyte differentiation	9/293	157/18723	0.000836449	0.0121053	0.0101662	CD27/CD74/DCSTAMP/EGR3/HLA-DRA/HLA-DRB1/IL12RB1/PTPRC/ZAP70	9
BP	GO:1903708	positive regulation of hemopoiesis	9/293	157/18723	0.000836449	0.0121053	0.0101662	CD27/CD74/DCSTAMP/EGR3/HLA-DRA/HLA-DRB1/IL12RB1/PTPRC/ZAP70	9
BP	GO:0002228	natural killer cell mediated immunity	6/293	71/18723	0.000851965	0.012273	0.0103071	CORO1A/GZMB/HLA-B/HLA-F/LAG3/SLAMF6	6
BP	GO:0002253	activation of immune response	15/293	375/18723	0.000883749	0.0126725	0.0106425	C4B/CARD11/CD247/CD38/CD3E/CD5L/GBP1/HLA-DQB1/HLA-DRB1/LCK/MYO1G/PDE4B/PTPRC/SLA2/ZAP70	15
BP	GO:0045589	regulation of regulatory T cell differentiation	4/293	28/18723	0.000894533	0.0127685	0.0107232	HLA-DRA/HLA-DRB1/IRF1/LAG3	4
BP	GO:0002703	regulation of leukocyte mediated immunity	11/293	226/18723	0.000901624	0.0128113	0.0107591	AZGP1/B2M/HFE/HLA-B/HLA-DRA/HLA-DRB1/HLA-F/IL12RB1/LAG3/PTPRC/SLAMF6	11
BP	GO:1903169	regulation of calcium ion transmembrane transport	9/293	159/18723	0.000915129	0.012918	0.0108488	CLIC2/CORO1A/CXCL10/CXCL11/CXCL9/GEM/JPH1/PDE4B/PLN	9
BP	GO:0070227	lymphocyte apoptotic process	6/293	72/18723	0.000917405	0.012918	0.0108488	CCL5/CD27/CD74/FASLG/IDO1/PDCD1	6
BP	GO:0070234	positive regulation of T cell apoptotic process	3/293	13/18723	0.000965762	0.013538	0.0113694	CCL5/IDO1/PDCD1	3
BP	GO:0050848	regulation of calcium-mediated signaling	6/293	73/18723	0.000986645	0.013769	0.0115634	CCL4/CD3E/GBP1/SLA2/TBC1D10C/ZAP70	6
BP	GO:0050777	negative regulation of immune response	10/293	194/18723	0.000992449	0.0137884	0.0115797	FGL2/HFE/HLA-B/HLA-DRB1/HLA-F/MMP12/NLRC5/PDCD1/PTPRC/RNF125	10
BP	GO:0032102	negative regulation of response to external stimulus	16/293	420/18723	0.00100641	0.0139205	0.0116907	CD109/CST7/CXCL13/FAP/FGL2/HLA-B/HLA-DRB1/HLA-F/MMP12/NLRC5/PTGER4/PTPRC/RNF125/ROBO1/SEMA3C/SIGLEC10	16
BP	GO:0002360	T cell lineage commitment	4/293	29/18723	0.00102499	0.0140081	0.0117642	BATF/IL12RB1/SLAMF6/SPN	4
BP	GO:0072539	T-helper 17 cell differentiation	4/293	29/18723	0.00102499	0.0140081	0.0117642	BATF/IL12RB1/RORC/SLAMF6	4
BP	GO:0007162	negative regulation of cell adhesion	13/293	303/18723	0.00102618	0.0140081	0.0117642	ADAMDEC1/ARHGDIG/CD74/FGL2/GBP1/HFE/HLA-DRB1/IRF1/LAG3/MAD1L1/MMP12/PTPRC/SPN	13
BP	GO:0070231	T cell apoptotic process	5/293	50/18723	0.00108038	0.0146838	0.0123317	CCL5/CD27/FASLG/IDO1/PDCD1	5
BP	GO:0010522	regulation of calcium ion transport into cytosol	7/293	102/18723	0.00111294	0.0150609	0.0126483	CLIC2/CORO1A/CXCL10/CXCL11/CXCL9/JPH1/PLN	7
BP	GO:0002700	regulation of production of molecular mediator of immune response	9/293	164/18723	0.00113839	0.0153388	0.0128818	B2M/CD74/FFAR3/HFE/HLA-F/MZB1/PTPRC/SPON2/TNFRSF4	9
BP	GO:0007188	adenylate cyclase-modulating G protein-coupled receptor signaling pathway	11/293	233/18723	0.00115459	0.0154737	0.0129951	ADGRB1/ADM2/CXCL10/CXCL11/CXCL9/FFAR3/GRIK3/PDE4B/PLN/PTGER4/S1PR4	11
BP	GO:0050864	regulation of B cell activation	10/293	198/18723	0.0011583	0.0154737	0.0129951	CARD11/CD27/CD38/CD74/IKZF3/MZB1/PTPRC/TBC1D10C/TNFRSF4/TNFSF13B	10
BP	GO:0006909	phagocytosis	13/293	308/18723	0.00118995	0.0158289	0.0132933	ADGRB1/C4B/CORO1A/DYSF/IL2RB/IL2RG/IRF8/ITGAL/MEGF10/MYO1G/PTPRC/SIRPG/SPON2	13
BP	GO:0002475	antigen processing and presentation via MHC class Ib	3/293	14/18723	0.00121498	0.0159581	0.0134018	AZGP1/B2M/HLA-F	3
BP	GO:0003188	heart valve formation	3/293	14/18723	0.00121498	0.0159581	0.0134018	GATA4/SCX/TWIST1	3
BP	GO:0072540	T-helper 17 cell lineage commitment	3/293	14/18723	0.00121498	0.0159581	0.0134018	BATF/IL12RB1/SLAMF6	3
BP	GO:0008277	regulation of G protein-coupled receptor signaling pathway	8/293	134/18723	0.00124291	0.0162566	0.0136525	CCL5/GPR27/HTR2B/MGLL/NECAB2/PDE4B/PDE6G/PHF24	8
BP	GO:0002687	positive regulation of leukocyte migration	8/293	135/18723	0.00130366	0.0169802	0.0142602	CCL24/CCL4/CCL5/CD74/CXCL10/CXCL13/SPN/XCL2	8
BP	GO:0045066	regulatory T cell differentiation	4/293	31/18723	0.00132498	0.0171863	0.0144333	HLA-DRA/HLA-DRB1/IRF1/LAG3	4
BP	GO:0002833	positive regulation of response to biotic stimulus	9/293	168/18723	0.00134707	0.0174006	0.0146133	CCL5/GBP5/HLA-DRB1/HLA-F/LAG3/LY96/MMP12/NLRC5/SLAMF6	9
BP	GO:0002768	immune response-regulating cell surface receptor signaling pathway	13/293	315/18723	0.00145541	0.0187227	0.0157236	CARD11/CD247/CD38/CD3E/GBP1/HLA-DQB1/HLA-DRB1/LCK/MYO1G/PDE4B/PTPRC/SLA2/ZAP70	13
BP	GO:0003180	aortic valve morphogenesis	4/293	32/18723	0.00149581	0.0191544	0.0160861	DLL4/GATA4/ROBO1/TWIST1	4
BP	GO:0010820	positive regulation of T cell chemotaxis	3/293	15/18723	0.00150122	0.0191544	0.0160861	CCL5/CXCL13/XCL2	3
BP	GO:0007215	glutamate receptor signaling pathway	5/293	54/18723	0.00153277	0.0193985	0.0162912	GRID1/GRIK3/GRIN2A/NECAB2/SLC1A1	5
BP	GO:0070228	regulation of lymphocyte apoptotic process	5/293	54/18723	0.00153277	0.0193985	0.0162912	CCL5/CD27/CD74/IDO1/PDCD1	5
BP	GO:0006959	humoral immune response	13/293	317/18723	0.00153971	0.0194078	0.0162989	C4B/CD5L/CXCL10/CXCL11/CXCL13/CXCL9/HLA-DQB1/HLA-DRB1/MUC7/PDCD1/PTPRC/SPON2/WFDC2	13
BP	GO:0002790	peptide secretion	11/293	242/18723	0.00156307	0.0196231	0.0164798	CCL5/CD38/CD74/FFAR3/GPR27/HFE/HLA-DRB1/RIMS2/SNAP25/TRPM2/VGF	11
BP	GO:0003179	heart valve morphogenesis	5/293	55/18723	0.0016648	0.0208167	0.0174822	DLL4/GATA4/ROBO1/SCX/TWIST1	5
BP	GO:0001960	negative regulation of cytokine-mediated signaling pathway	6/293	81/18723	0.00169539	0.0211146	0.0177324	CCL5/ECM1/MMP12/NLRC5/PTPRC/ROBO1	6
BP	GO:1903038	negative regulation of leukocyte cell-cell adhesion	8/293	141/18723	0.00171957	0.0213309	0.017914	CD74/FGL2/HFE/HLA-DRB1/IRF1/LAG3/MAD1L1/SPN	8
BP	GO:0071222	cellular response to lipopolysaccharide	10/293	209/18723	0.00173416	0.0214269	0.0179946	CCL5/CCR5/CXCL10/CXCL11/CXCL13/CXCL9/IRF8/LY96/PDE4B/SPON2	10
BP	GO:0033631	cell-cell adhesion mediated by integrin	3/293	16/18723	0.00182639	0.0223893	0.0188029	CCL5/CD3E/CXCL13	3
BP	GO:0070230	positive regulation of lymphocyte apoptotic process	3/293	16/18723	0.00182639	0.0223893	0.0188029	CCL5/IDO1/PDCD1	3
BP	GO:0032743	positive regulation of interleukin-2 production	4/293	34/18723	0.00188239	0.0228963	0.0192287	CARD11/CD3E/PDE4B/PTPRC	4
BP	GO:0070232	regulation of T cell apoptotic process	4/293	34/18723	0.00188239	0.0228963	0.0192287	CCL5/CD27/IDO1/PDCD1	4
BP	GO:0007517	muscle organ development	13/293	327/18723	0.00202437	0.0245279	0.0205989	ADGRB1/CNTF/COL11A1/CTF1/CXCL10/DLL4/EGR3/HLF/JPH1/MEGF10/MSC/SCX/TWIST1	13
BP	GO:1903514	release of sequestered calcium ion into cytosol by endoplasmic reticulum	4/293	35/18723	0.00209942	0.025339	0.0212801	CCR5/CLIC2/FASLG/PLN	4
BP	GO:0070371	ERK1 and ERK2 cascade	13/293	330/18723	0.00219215	0.0261563	0.0219664	CCL24/CCL4/CCL5/CD74/GATA4/GBP1/HLA-DRB1/HTR2B/NECAB2/PTGER4/PTPRC/TBC1D10C/XCL2	13
BP	GO:0055064	chloride ion homeostasis	3/293	17/18723	0.00219224	0.0261563	0.0219664	CA12/FASLG/SLC12A5	3
BP	GO:0055083	monovalent inorganic anion homeostasis	3/293	17/18723	0.00219224	0.0261563	0.0219664	CA12/FASLG/SLC12A5	3
BP	GO:0009612	response to mechanical stimulus	10/293	216/18723	0.00220818	0.0262463	0.0220421	COL11A1/CXCL10/GATA4/IGFBP2/IRF1/KCNK2/MAG/PHF24/PTGER4/SCX	10
BP	GO:0071675	regulation of mononuclear cell migration	7/293	115/18723	0.00222442	0.0263392	0.0221201	CCL4/CCL5/CXCL10/CXCL13/ECM1/SPN/XCL2	7
BP	GO:0070374	positive regulation of ERK1 and ERK2 cascade	10/293	217/18723	0.00228368	0.0269388	0.0226236	CCL24/CCL4/CCL5/CD74/GATA4/HLA-DRB1/HTR2B/NECAB2/PTPRC/XCL2	10
BP	GO:0060761	negative regulation of response to cytokine stimulus	6/293	86/18723	0.00230194	0.0270521	0.0227188	CCL5/ECM1/MMP12/NLRC5/PTPRC/ROBO1	6
BP	GO:1903539	protein localization to postsynaptic membrane	4/293	36/18723	0.00233313	0.027316	0.0229404	GPC4/GRIN2A/SNAP25/STX1B	4
BP	GO:0051924	regulation of calcium ion transport	11/293	255/18723	0.0023553	0.0274726	0.0230719	CCL4/CCL5/CLIC2/CORO1A/CXCL10/CXCL11/CXCL9/GEM/JPH1/PDE4B/PLN	11
BP	GO:0031348	negative regulation of defense response	11/293	258/18723	0.00257791	0.0295234	0.0247942	CST7/FGL2/HLA-B/HLA-DRB1/HLA-F/MMP12/NLRC5/PTGER4/PTPRC/RNF125/SIGLEC10	11
BP	GO:0003176	aortic valve development	4/293	37/18723	0.00258414	0.0295234	0.0247942	DLL4/GATA4/ROBO1/TWIST1	4
BP	GO:0031646	positive regulation of nervous system process	4/293	37/18723	0.00258414	0.0295234	0.0247942	CST7/ITGAX/MAG/RIMS2	4
BP	GO:0062237	protein localization to postsynapse	4/293	37/18723	0.00258414	0.0295234	0.0247942	GPC4/GRIN2A/SNAP25/STX1B	4
BP	GO:0052547	regulation of peptidase activity	16/293	461/18723	0.00259238	0.0295234	0.0247942	C4B/CD109/CD27/CST7/ECM1/FASLG/GRIN2A/ITIH6/LCK/MMP9/PI16/PSMB9/ROBO1/SLC1A1/TFPI2/WFDC2	16
BP	GO:0031643	positive regulation of myelination	3/293	18/18723	0.00260045	0.0295234	0.0247942	CST7/ITGAX/MAG	3
BP	GO:0098877	neurotransmitter receptor transport to plasma membrane	3/293	18/18723	0.00260045	0.0295234	0.0247942	SLC1A1/SNAP25/STX1B	3
BP	GO:0071219	cellular response to molecule of bacterial origin	10/293	221/18723	0.00260668	0.0295234	0.0247942	CCL5/CCR5/CXCL10/CXCL11/CXCL13/CXCL9/IRF8/LY96/PDE4B/SPON2	10
BP	GO:0072538	T-helper 17 type immune response	4/293	38/18723	0.00285308	0.0321975	0.02704	BATF/IL12RB1/RORC/SLAMF6	4
BP	GO:0008037	cell recognition	10/293	225/18723	0.0029653	0.0333436	0.0280025	ADGRB1/C4B/CD209/CD5/FUT3/MEGF10/PAEP/PRF1/ROBO1/SPON2	10
BP	GO:0002764	immune response-regulating signaling pathway	16/293	468/18723	0.00300559	0.0336756	0.0282813	CARD11/CD247/CD38/CD3E/GBP1/HLA-DQB1/HLA-DRB1/IRF1/LCK/LY96/MYO1G/PDE4B/PTPRC/RNF125/SLA2/ZAP70	16
BP	GO:0050854	regulation of antigen receptor-mediated signaling pathway	5/293	63/18723	0.00303977	0.0337903	0.0283776	CARD11/GBP1/LCK/PTPRC/SLA2	5
BP	GO:0048245	eosinophil chemotaxis	3/293	19/18723	0.00305256	0.0337903	0.0283776	CCL24/CCL4/CCL5	3
BP	GO:1901739	regulation of myoblast fusion	3/293	19/18723	0.00305256	0.0337903	0.0283776	ADGRB1/CXCL10/CXCL9	3
BP	GO:0098661	inorganic anion transmembrane transport	6/293	91/18723	0.00305907	0.0337903	0.0283776	ANO9/APOL1/CLIC2/GABRP/SLC12A5/SLC1A1	6
BP	GO:0002688	regulation of leukocyte chemotaxis	7/293	122/18723	0.0031015	0.0340186	0.0285693	CCL4/CCL5/CD74/CXCL10/CXCL13/MTUS1/XCL2	7
BP	GO:0019730	antimicrobial humoral response	7/293	122/18723	0.0031015	0.0340186	0.0285693	CXCL10/CXCL11/CXCL13/CXCL9/MUC7/SPON2/WFDC2	7
BP	GO:0055081	anion homeostasis	4/293	40/18723	0.00344716	0.0376777	0.0316423	CA12/FASLG/SLC12A5/SLC1A1	4
BP	GO:0002720	positive regulation of cytokine production involved in immune response	5/293	65/18723	0.00348303	0.0378054	0.0317495	B2M/CD74/FFAR3/HLA-F/SPON2	5
BP	GO:0003170	heart valve development	5/293	65/18723	0.00348303	0.0378054	0.0317495	DLL4/GATA4/ROBO1/SCX/TWIST1	5
BP	GO:0002577	regulation of antigen processing and presentation	3/293	20/18723	0.00355003	0.0381353	0.0320266	CD74/FGL2/HFE	3
BP	GO:0003159	morphogenesis of an endothelium	3/293	20/18723	0.00355003	0.0381353	0.0320266	CXCL10/DLL4/ITGAX	3
BP	GO:0061154	endothelial tube morphogenesis	3/293	20/18723	0.00355003	0.0381353	0.0320266	CXCL10/DLL4/ITGAX	3
BP	GO:0070372	regulation of ERK1 and ERK2 cascade	12/293	309/18723	0.00359126	0.0383501	0.032207	CCL24/CCL4/CCL5/CD74/GATA4/GBP1/HLA-DRB1/HTR2B/NECAB2/PTPRC/TBC1D10C/XCL2	12
BP	GO:0002690	positive regulation of leukocyte chemotaxis	6/293	94/18723	0.00359456	0.0383501	0.032207	CCL4/CCL5/CD74/CXCL10/CXCL13/XCL2	6
BP	GO:0050766	positive regulation of phagocytosis	5/293	66/18723	0.00372124	0.0395667	0.0332287	C4B/IL2RB/IL2RG/PTPRC/SIRPG	5
BP	GO:0050856	regulation of T cell receptor signaling pathway	4/293	41/18723	0.0037735	0.0398512	0.0334677	CARD11/GBP1/LCK/SLA2	4
BP	GO:1905314	semi-lunar valve development	4/293	41/18723	0.0037735	0.0398512	0.0334677	DLL4/GATA4/ROBO1/TWIST1	4
BP	GO:0050764	regulation of phagocytosis	6/293	95/18723	0.00378764	0.0398658	0.0334799	C4B/DYSF/IL2RB/IL2RG/PTPRC/SIRPG	6
BP	GO:0050673	epithelial cell proliferation	15/293	437/18723	0.00386733	0.0405681	0.0340697	B2M/CCL24/CD109/DLL4/ECM1/EGR3/FAP/HAS2/HTR2B/HYAL1/IRF6/KDF1/MMP12/ROBO1/TWIST1	15
BP	GO:0002718	regulation of cytokine production involved in immune response	6/293	96/18723	0.0039883	0.0416971	0.0350179	B2M/CD74/FFAR3/HFE/HLA-F/SPON2	6
BP	GO:0033630	positive regulation of cell adhesion mediated by integrin	3/293	21/18723	0.0040942	0.0425198	0.0357088	CCL5/CD3E/CXCL13	3
BP	GO:0045655	regulation of monocyte differentiation	3/293	21/18723	0.0040942	0.0425198	0.0357088	CD74/DCSTAMP/HLA-DRB1	3
BP	GO:0007520	myoblast fusion	4/293	42/18723	0.00412016	0.0426477	0.0358162	ADGRB1/CXCL10/CXCL9/ERVFRD-1	4
BP	GO:0030072	peptide hormone secretion	10/293	236/18723	0.00415781	0.0428954	0.0360243	CCL5/CD38/FFAR3/GPR27/HFE/HLA-DRB1/RIMS2/SNAP25/TRPM2/VGF	10
BP	GO:0002791	regulation of peptide secretion	9/293	200/18723	0.00435793	0.0448121	0.0376339	CCL5/CD38/CD74/FFAR3/GPR27/HFE/HLA-DRB1/SNAP25/TRPM2	9
BP	GO:0002367	cytokine production involved in immune response	6/293	98/18723	0.00441311	0.0452307	0.0379855	B2M/CD74/FFAR3/HFE/HLA-F/SPON2	6
BP	GO:0042088	T-helper 1 type immune response	4/293	43/18723	0.00448771	0.045845	0.0385013	HLA-DRB1/IL12RB1/IL18BP/SPN	4
BP	GO:0045089	positive regulation of innate immune response	7/293	131/18723	0.00459135	0.046751	0.0392622	CCL5/GBP5/HLA-F/LAG3/MMP12/NLRC5/SLAMF6	7
BP	GO:0090087	regulation of peptide transport	9/293	202/18723	0.00464855	0.0471797	0.0396223	CCL5/CD38/CD74/FFAR3/GPR27/HFE/HLA-DRB1/SNAP25/TRPM2	9
BP	GO:1900120	regulation of receptor binding	3/293	22/18723	0.00468632	0.0474092	0.039815	B2M/HFE/MMP9	3
BP	GO:0002548	monocyte chemotaxis	5/293	70/18723	0.00479161	0.048318	0.0405782	CCL24/CCL4/CCL5/CXCL10/XCL2	5
BP	GO:0042269	regulation of natural killer cell mediated cytotoxicity	4/293	44/18723	0.00487671	0.049018	0.0411661	HLA-B/HLA-F/LAG3/SLAMF6	4
BP	GO:0010959	regulation of metal ion transport	14/293	406/18723	0.00497684	0.0498641	0.0418767	B2M/CCL4/CCL5/CLIC2/CNTN1/CORO1A/CXCL10/CXCL11/CXCL9/GEM/HFE/JPH1/PDE4B/PLN	14
BP	GO:0042552	myelination	7/293	134/18723	0.00519161	0.0518498	0.0435442	ACSBG1/CST7/ITGAX/LGI4/MAG/MAL2/MPZ	7
BP	GO:0071216	cellular response to biotic stimulus	10/293	246/18723	0.00554447	0.0551975	0.0463557	CCL5/CCR5/CXCL10/CXCL11/CXCL13/CXCL9/IRF8/LY96/PDE4B/SPON2	10
BP	GO:0032760	positive regulation of tumor necrosis factor production	6/293	103/18723	0.00562032	0.0554527	0.04657	CD2/LY96/PTPRC/SPN/SPON2/TWIST1	6
BP	GO:0007272	ensheathment of neurons	7/293	136/18723	0.00562332	0.0554527	0.04657	ACSBG1/CST7/ITGAX/LGI4/MAG/MAL2/MPZ	7
BP	GO:0008366	axon ensheathment	7/293	136/18723	0.00562332	0.0554527	0.04657	ACSBG1/CST7/ITGAX/LGI4/MAG/MAL2/MPZ	7
BP	GO:0043616	keratinocyte proliferation	4/293	46/18723	0.00572127	0.0562411	0.0472322	CD109/HAS2/IRF6/KDF1	4
BP	GO:0001911	negative regulation of leukocyte mediated cytotoxicity	3/293	24/18723	0.00601898	0.0588482	0.0494216	HLA-B/HLA-F/PTPRC	3
BP	GO:0043122	regulation of I-kappaB kinase/NF-kappaB signaling	10/293	249/18723	0.00602413	0.0588482	0.0494216	APOL3/CARD11/CD74/ECM1/FASLG/HLA-DRB1/HTR2B/S100A4/SECTM1/TNFRSF19	10
BP	GO:0031641	regulation of myelination	4/293	47/18723	0.00617789	0.0599754	0.0503683	CST7/ITGAX/LGI4/MAG	4
BP	GO:0045581	negative regulation of T cell differentiation	4/293	47/18723	0.00617789	0.0599754	0.0503683	CD74/FGL2/IRF1/LAG3	4
BP	GO:0009410	response to xenobiotic stimulus	15/293	462/18723	0.00638987	0.0618413	0.0519353	B2M/BCHE/CD38/GATA4/GRIN2A/HTR2B/IGFBP2/LCK/NQO1/PDE3A/PDE4B/PON3/RORC/SEMA3C/SLC12A5	15
BP	GO:0071887	leukocyte apoptotic process	6/293	106/18723	0.00645135	0.0622436	0.0522731	CCL5/CD27/CD74/FASLG/IDO1/PDCD1	6
BP	GO:0002715	regulation of natural killer cell mediated immunity	4/293	48/18723	0.0066581	0.0640407	0.0537823	HLA-B/HLA-F/LAG3/SLAMF6	4
BP	GO:1903557	positive regulation of tumor necrosis factor superfamily cytokine production	6/293	107/18723	0.0067472	0.0646379	0.0542839	CD2/LY96/PTPRC/SPN/SPON2/TWIST1	6
BP	GO:0033622	integrin activation	3/293	25/18723	0.00676155	0.0646379	0.0542839	CXCL13/MZB1/PTGER4	3
BP	GO:0002832	negative regulation of response to biotic stimulus	6/293	108/18723	0.00705278	0.0672164	0.0564494	FGL2/HLA-B/HLA-F/MMP12/NLRC5/RNF125	6
BP	GO:0050678	regulation of epithelial cell proliferation	13/293	381/18723	0.00727704	0.069143	0.0580673	B2M/CCL24/CD109/DLL4/ECM1/EGR3/HAS2/HTR2B/HYAL1/KDF1/MMP12/ROBO1/TWIST1	13
BP	GO:0006821	chloride transport	6/293	109/18723	0.00736824	0.0692687	0.0581729	ANO9/APOL1/CLIC2/GABRP/SLC12A5/SLC1A1	6
BP	GO:0032410	negative regulation of transporter activity	6/293	109/18723	0.00736824	0.0692687	0.0581729	ANO9/CLIC2/GEM/MMP9/PLN/TWIST1	6
BP	GO:0034766	negative regulation of ion transmembrane transport	6/293	109/18723	0.00736824	0.0692687	0.0581729	ANO9/CLIC2/GEM/MMP9/PLN/TWIST1	6
BP	GO:0045088	regulation of innate immune response	9/293	218/18723	0.00755157	0.0692687	0.0581729	CCL5/GBP5/HLA-B/HLA-F/IRF1/LAG3/MMP12/NLRC5/SLAMF6	9
BP	GO:0002407	dendritic cell chemotaxis	3/293	26/18723	0.00755618	0.0692687	0.0581729	CCL5/CCR5/TRPM2	3
BP	GO:0002710	negative regulation of T cell mediated immunity	3/293	26/18723	0.00755618	0.0692687	0.0581729	HFE/HLA-F/PTPRC	3
BP	GO:0045745	positive regulation of G protein-coupled receptor signaling pathway	3/293	26/18723	0.00755618	0.0692687	0.0581729	GPR27/NECAB2/PDE6G	3
BP	GO:0045954	positive regulation of natural killer cell mediated cytotoxicity	3/293	26/18723	0.00755618	0.0692687	0.0581729	HLA-F/LAG3/SLAMF6	3
BP	GO:0050857	positive regulation of antigen receptor-mediated signaling pathway	3/293	26/18723	0.00755618	0.0692687	0.0581729	CARD11/LCK/PTPRC	3
BP	GO:0060314	regulation of ryanodine-sensitive calcium-release channel activity	3/293	26/18723	0.00755618	0.0692687	0.0581729	CLIC2/JPH1/PLN	3
BP	GO:0099637	neurotransmitter receptor transport	3/293	26/18723	0.00755618	0.0692687	0.0581729	SLC1A1/SNAP25/STX1B	3
BP	GO:2000108	positive regulation of leukocyte apoptotic process	3/293	26/18723	0.00755618	0.0692687	0.0581729	CCL5/IDO1/PDCD1	3
BP	GO:0031644	regulation of nervous system process	7/293	144/18723	0.00762313	0.0696781	0.0585168	CST7/ITGAX/MAG/MGLL/NPTX1/RIMS2/STX1B	7
BP	GO:0046638	positive regulation of alpha-beta T cell differentiation	4/293	50/18723	0.00769126	0.0700959	0.0588676	HLA-DRA/HLA-DRB1/IL12RB1/ZAP70	4
BP	GO:0014706	striated muscle tissue development	13/293	384/18723	0.00774625	0.0703918	0.0591161	COL11A1/DLL4/GATA4/HLF/KCNK2/MEGF10/MSC/PI16/PLN/SCX/SEMA3C/SORBS2/TWIST1	13
BP	GO:0045766	positive regulation of angiogenesis	8/293	181/18723	0.00779519	0.070427	0.0591457	ADM2/CCL24/ECM1/GATA4/HYAL1/ITGAX/RAPGEF3/TWIST1	8
BP	GO:1904018	positive regulation of vasculature development	8/293	181/18723	0.00779519	0.070427	0.0591457	ADM2/CCL24/ECM1/GATA4/HYAL1/ITGAX/RAPGEF3/TWIST1	8
BP	GO:0061844	antimicrobial humoral immune response mediated by antimicrobial peptide	5/293	79/18723	0.00796755	0.0717768	0.0602793	CXCL10/CXCL11/CXCL13/CXCL9/MUC7	5
BP	GO:0032703	negative regulation of interleukin-2 production	3/293	27/18723	0.00840367	0.0751334	0.0630982	GBP1/LAG3/PTPRC	3
BP	GO:0035235	ionotropic glutamate receptor signaling pathway	3/293	27/18723	0.00840367	0.0751334	0.0630982	GRID1/GRIK3/GRIN2A	3
BP	GO:0052548	regulation of endopeptidase activity	14/293	432/18723	0.00841224	0.0751334	0.0630982	C4B/CD109/CD27/CST7/FASLG/GRIN2A/ITIH6/LCK/MMP9/PSMB9/ROBO1/SLC1A1/TFPI2/WFDC2	14
BP	GO:0010466	negative regulation of peptidase activity	10/293	262/18723	0.00848742	0.0755888	0.0634807	C4B/CD109/CD27/CST7/ECM1/ITIH6/MMP9/PI16/TFPI2/WFDC2	10
BP	GO:0050920	regulation of chemotaxis	9/293	223/18723	0.00869554	0.0772223	0.0648525	CCL4/CCL5/CD74/CXCL10/CXCL13/MTUS1/ROBO1/SEMA3C/XCL2	9
BP	GO:2000106	regulation of leukocyte apoptotic process	5/293	81/18723	0.00883331	0.0782236	0.0656934	CCL5/CD27/CD74/IDO1/PDCD1	5
BP	GO:0043410	positive regulation of MAPK cascade	15/293	480/18723	0.00892003	0.0787684	0.0661509	CCL24/CCL4/CCL5/CD27/CD74/GATA4/HLA-DRB1/HTR2B/MID1/NECAB2/PDE6G/PTPRC/ROBO1/TNFRSF19/XCL2	15
BP	GO:0006516	glycoprotein catabolic process	3/293	28/18723	0.00930477	0.0817043	0.0686165	FBXO17/HPSE/MMP12	3
BP	GO:0031342	negative regulation of cell killing	3/293	28/18723	0.00930477	0.0817043	0.0686165	HLA-B/HLA-F/PTPRC	3
BP	GO:0002707	negative regulation of lymphocyte mediated immunity	4/293	53/18723	0.00943001	0.0821677	0.0690057	HFE/HLA-B/HLA-F/PTPRC	4
BP	GO:0045744	negative regulation of G protein-coupled receptor signaling pathway	4/293	53/18723	0.00943001	0.0821677	0.0690057	CCL5/HTR2B/NECAB2/PDE4B	4
BP	GO:0001959	regulation of cytokine-mediated signaling pathway	7/293	150/18723	0.00943641	0.0821677	0.0690057	CCL5/CD74/ECM1/MMP12/NLRC5/PTPRC/ROBO1	7
BP	GO:0045861	negative regulation of proteolysis	12/293	351/18723	0.00958698	0.0831434	0.0698251	C4B/CD109/CD27/CHAC1/CST7/ECM1/HFE/ITIH6/MMP9/PI16/TFPI2/WFDC2	12
BP	GO:0050804	modulation of chemical synaptic transmission	14/293	439/18723	0.00960165	0.0831434	0.0698251	ADGRB1/ARC/BCHE/CD38/GRID1/GRIK3/GRIN2A/NPTX1/PHF24/RIMS2/SLC1A1/SNAP25/STX1B/VGF	14
BP	GO:0048678	response to axon injury	5/293	83/18723	0.00976198	0.0842372	0.0707437	CHL1/CNTF/KCNK2/MAG/SLC1A1	5
BP	GO:0099177	regulation of trans-synaptic signaling	14/293	440/18723	0.00978186	0.0842372	0.0707437	ADGRB1/ARC/BCHE/CD38/GRID1/GRIK3/GRIN2A/NPTX1/PHF24/RIMS2/SLC1A1/SNAP25/STX1B/VGF	14
BP	GO:0050871	positive regulation of B cell activation	7/293	152/18723	0.0101056	0.085407	0.0717261	CARD11/CD27/CD38/CD74/PTPRC/TNFRSF4/TNFSF13B	7
BP	GO:0002291	T cell activation via T cell receptor contact with antigen bound to MHC molecule on antigen presenting cell	2/293	10/18723	0.010109	0.085407	0.0717261	FGL2/ITGAL	2
BP	GO:0016081	synaptic vesicle docking	2/293	10/18723	0.010109	0.085407	0.0717261	SNAP25/STX1B	2
BP	GO:0034756	regulation of iron ion transport	2/293	10/18723	0.010109	0.085407	0.0717261	B2M/HFE	2
BP	GO:0035747	natural killer cell chemotaxis	2/293	10/18723	0.010109	0.085407	0.0717261	CCL4/CCL5	2
BP	GO:0035860	glial cell-derived neurotrophic factor receptor signaling pathway	2/293	10/18723	0.010109	0.085407	0.0717261	GFRA1/GFRA3	2
BP	GO:0070099	regulation of chemokine-mediated signaling pathway	2/293	10/18723	0.010109	0.085407	0.0717261	CCL5/ROBO1	2
BP	GO:0001773	myeloid dendritic cell activation	3/293	29/18723	0.0102601	0.0862182	0.0724074	BATF/CD2/DCSTAMP	3
BP	GO:1903902	positive regulation of viral life cycle	3/293	29/18723	0.0102601	0.0862182	0.0724074	CD209/CD74/HLA-DRB1	3
BP	GO:0051960	regulation of nervous system development	14/293	443/18723	0.0103385	0.0866441	0.0727651	ADGRB1/B2M/CRABP2/CST7/DCT/DLL4/ITGAX/LGI4/LINGO2/MAG/ROBO1/SEMA3C/SLIT1/THBS2	14
BP	GO:0045620	negative regulation of lymphocyte differentiation	4/293	55/18723	0.0107204	0.089604	0.0752508	CD74/FGL2/IRF1/LAG3	4
BP	GO:0098773	skin epidermis development	5/293	85/18723	0.0107556	0.089659	0.075297	CD109/HPSE/KDF1/SOSTDC1/TNFRSF19	5
BP	GO:1904062	regulation of cation transmembrane transport	12/293	357/18723	0.0108625	0.0903091	0.075843	ARC/CLIC2/CORO1A/CXCL10/CXCL11/CXCL9/GEM/JPH1/MMP9/PDE4B/PLN/TWIST1	12
BP	GO:0050731	positive regulation of peptidyl-tyrosine phosphorylation	8/293	193/18723	0.0112266	0.0924644	0.077653	CCL5/CD3E/CD74/CNTF/CNTN1/CTF1/ENPP2/PTPRC	8
BP	GO:0045577	regulation of B cell differentiation	3/293	30/18723	0.0112703	0.0924644	0.077653	CARD11/CD27/IKZF3	3
BP	GO:0048240	sperm capacitation	3/293	30/18723	0.0112703	0.0924644	0.077653	PAEP/ROPN1/ROPN1B	3
BP	GO:0070229	negative regulation of lymphocyte apoptotic process	3/293	30/18723	0.0112703	0.0924644	0.077653	CCL5/CD27/CD74	3
BP	GO:0032413	negative regulation of ion transmembrane transporter activity	5/293	86/18723	0.0112775	0.0924644	0.077653	ANO9/CLIC2/GEM/MMP9/PLN	5
BP	GO:0060537	muscle tissue development	13/293	403/18723	0.0112992	0.0924644	0.077653	COL11A1/DLL4/GATA4/HLF/KCNK2/MEGF10/MSC/PI16/PLN/SCX/SEMA3C/SORBS2/TWIST1	13
BP	GO:0001776	leukocyte homeostasis	5/293	87/18723	0.0118163	0.0964433	0.0809946	CD74/CORO1A/PDE4B/SIT1/TNFSF13B	5
BP	GO:0030073	insulin secretion	8/293	195/18723	0.0118923	0.0968104	0.0813029	CCL5/CD38/GPR27/HLA-DRB1/RIMS2/SNAP25/TRPM2/VGF	8
BP	GO:2000116	regulation of cysteine-type endopeptidase activity	9/293	235/18723	0.0119752	0.0970789	0.0815283	CD27/CST7/FASLG/GRIN2A/LCK/MMP9/PSMB9/ROBO1/SLC1A1	9
BP	GO:0097120	receptor localization to synapse	4/293	57/18723	0.0121196	0.0970789	0.0815283	GPC4/KIF17/SNAP25/STX1B	4
BP	GO:0002604	regulation of dendritic cell antigen processing and presentation	2/293	11/18723	0.0122287	0.0970789	0.0815283	CD74/FGL2	2
BP	GO:0002725	negative regulation of T cell cytokine production	2/293	11/18723	0.0122287	0.0970789	0.0815283	HFE/HLA-F	2
BP	GO:0033690	positive regulation of osteoblast proliferation	2/293	11/18723	0.0122287	0.0970789	0.0815283	HPSE/TMEM119	2
BP	GO:0046598	positive regulation of viral entry into host cell	2/293	11/18723	0.0122287	0.0970789	0.0815283	CD74/HLA-DRB1	2
BP	GO:0046643	regulation of gamma-delta T cell activation	2/293	11/18723	0.0122287	0.0970789	0.0815283	EGR3/PTPRC	2
BP	GO:0075294	positive regulation by symbiont of entry into host	2/293	11/18723	0.0122287	0.0970789	0.0815283	CD74/HLA-DRB1	2
BP	GO:0022408	negative regulation of cell-cell adhesion	8/293	196/18723	0.0122358	0.0970789	0.0815283	CD74/FGL2/HFE/HLA-DRB1/IRF1/LAG3/MAD1L1/SPN	8
BP	GO:0090276	regulation of peptide hormone secretion	8/293	196/18723	0.0122358	0.0970789	0.0815283	CCL5/CD38/FFAR3/GPR27/HFE/HLA-DRB1/SNAP25/TRPM2	8
BP	GO:0002717	positive regulation of natural killer cell mediated immunity	3/293	31/18723	0.0123359	0.0973789	0.0817803	HLA-F/LAG3/SLAMF6	3
BP	GO:0030212	hyaluronan metabolic process	3/293	31/18723	0.0123359	0.0973789	0.0817803	HAS2/HYAL1/ITIH6	3
BP	GO:0031349	positive regulation of defense response	10/293	278/18723	0.0125062	0.0984743	0.0827002	CCL24/CCL5/FFAR3/GBP5/HLA-F/LAG3/MMP12/NLRC5/PTGER4/SLAMF6	10
BP	GO:0003231	cardiac ventricle development	6/293	123/18723	0.01292	0.101416	0.0851708	COL11A1/DLL4/GATA4/KCNK2/ROBO1/SEMA3C	6
BP	GO:0048167	regulation of synaptic plasticity	8/293	198/18723	0.0129447	0.101416	0.0851708	ADGRB1/ARC/CD38/GRIN2A/RIMS2/SLC1A1/SNAP25/VGF	8
BP	GO:0007249	I-kappaB kinase/NF-kappaB signaling	10/293	281/18723	0.013397	0.104646	0.087883	APOL3/CARD11/CD74/ECM1/FASLG/HLA-DRB1/HTR2B/S100A4/SECTM1/TNFRSF19	10
BP	GO:0043372	positive regulation of CD4-positive, alpha-beta T cell differentiation	3/293	32/18723	0.0134573	0.104646	0.087883	HLA-DRA/HLA-DRB1/IL12RB1	3
BP	GO:0050850	positive regulation of calcium-mediated signaling	3/293	32/18723	0.0134573	0.104646	0.087883	CCL4/CD3E/ZAP70	3
BP	GO:0060759	regulation of response to cytokine stimulus	7/293	162/18723	0.0139796	0.108438	0.0910675	CCL5/CD74/ECM1/MMP12/NLRC5/PTPRC/ROBO1	7
BP	GO:0031102	neuron projection regeneration	4/293	60/18723	0.014429	0.1102	0.0925474	CHL1/CNTF/MAG/OMG	4
BP	GO:0002664	regulation of T cell tolerance induction	2/293	12/18723	0.0145241	0.1102	0.0925474	CD3E/HLA-B	2
BP	GO:0008228	opsonization	2/293	12/18723	0.0145241	0.1102	0.0925474	C4B/SPON2	2
BP	GO:0010623	programmed cell death involved in cell development	2/293	12/18723	0.0145241	0.1102	0.0925474	CNTF/FASLG	2
BP	GO:0032490	detection of molecule of bacterial origin	2/293	12/18723	0.0145241	0.1102	0.0925474	C4B/LY96	2
BP	GO:0051549	positive regulation of keratinocyte migration	2/293	12/18723	0.0145241	0.1102	0.0925474	HAS2/MMP9	2
BP	GO:0060907	positive regulation of macrophage cytokine production	2/293	12/18723	0.0145241	0.1102	0.0925474	CD74/SPON2	2
BP	GO:0061307	cardiac neural crest cell differentiation involved in heart development	2/293	12/18723	0.0145241	0.1102	0.0925474	SEMA3C/TWIST1	2
BP	GO:0061308	cardiac neural crest cell development involved in heart development	2/293	12/18723	0.0145241	0.1102	0.0925474	SEMA3C/TWIST1	2
BP	GO:0036336	dendritic cell migration	3/293	33/18723	0.0146349	0.110504	0.092803	CCL5/CCR5/TRPM2	3
BP	GO:0071353	cellular response to interleukin-4	3/293	33/18723	0.0146349	0.110504	0.092803	CORO1A/DCSTAMP/IL2RG	3
BP	GO:0034113	heterotypic cell-cell adhesion	4/293	61/18723	0.0152564	0.114919	0.0965111	CD2/ITGAX/LCK/PTPRC	4
BP	GO:1901019	regulation of calcium ion transmembrane transporter activity	5/293	93/18723	0.0154195	0.115868	0.097308	CLIC2/GEM/JPH1/PDE4B/PLN	5
BP	GO:0018108	peptidyl-tyrosine phosphorylation	12/293	375/18723	0.0154854	0.116085	0.0974896	CCL5/CD3E/CD74/CNTF/CNTN1/CTF1/ENPP2/IL12RB2/LCK/MATK/PTPRC/ZAP70	12
BP	GO:0014808	release of sequestered calcium ion into cytosol by sarcoplasmic reticulum	3/293	34/18723	0.015869	0.118393	0.099428	CCR5/CLIC2/PLN	3
BP	GO:0086004	regulation of cardiac muscle cell contraction	3/293	34/18723	0.015869	0.118393	0.099428	GATA4/PDE4B/PLN	3
BP	GO:0002260	lymphocyte homeostasis	4/293	62/18723	0.0161131	0.119077	0.100003	CD74/CORO1A/SIT1/TNFSF13B	4
BP	GO:0032615	interleukin-12 production	4/293	62/18723	0.0161131	0.119077	0.100003	HLA-B/IRF1/IRF8/LTB	4
BP	GO:0032655	regulation of interleukin-12 production	4/293	62/18723	0.0161131	0.119077	0.100003	HLA-B/IRF1/IRF8/LTB	4
BP	GO:0099072	regulation of postsynaptic membrane neurotransmitter receptor levels	4/293	62/18723	0.0161131	0.119077	0.100003	ARC/GPC4/SNAP25/STX1B	4
BP	GO:0018212	peptidyl-tyrosine modification	12/293	378/18723	0.0163823	0.120781	0.101434	CCL5/CD3E/CD74/CNTF/CNTN1/CTF1/ENPP2/IL12RB2/LCK/MATK/PTPRC/ZAP70	12
BP	GO:0050679	positive regulation of epithelial cell proliferation	8/293	207/18723	0.0165112	0.121445	0.101991	CCL24/ECM1/EGR3/HAS2/HTR2B/HYAL1/MMP12/TWIST1	8
BP	GO:0051346	negative regulation of hydrolase activity	12/293	379/18723	0.0166898	0.122191	0.102618	C4B/CD109/CD27/CST7/ECM1/GZMA/ITIH6/MMP9/PI16/PLN/TFPI2/WFDC2	12
BP	GO:0036302	atrioventricular canal development	2/293	13/18723	0.0169892	0.122191	0.102618	GATA4/HAS2	2
BP	GO:0042492	gamma-delta T cell differentiation	2/293	13/18723	0.0169892	0.122191	0.102618	EGR3/PTPRC	2
BP	GO:0060340	positive regulation of type I interferon-mediated signaling pathway	2/293	13/18723	0.0169892	0.122191	0.102618	MMP12/NLRC5	2
BP	GO:0070486	leukocyte aggregation	2/293	13/18723	0.0169892	0.122191	0.102618	HAS2/ZAP70	2
BP	GO:0098814	spontaneous synaptic transmission	2/293	13/18723	0.0169892	0.122191	0.102618	RIMS2/STX1B	2
BP	GO:1900121	negative regulation of receptor binding	2/293	13/18723	0.0169892	0.122191	0.102618	B2M/HFE	2
BP	GO:0002704	negative regulation of leukocyte mediated immunity	4/293	63/18723	0.0169995	0.122191	0.102618	HFE/HLA-B/HLA-F/PTPRC	4
BP	GO:0022617	extracellular matrix disassembly	4/293	63/18723	0.0169995	0.122191	0.102618	FAP/LCP1/MMP12/MMP9	4
BP	GO:0003298	physiological muscle hypertrophy	3/293	35/18723	0.0171599	0.122191	0.102618	GATA4/PI16/SORBS2	3
BP	GO:0003301	physiological cardiac muscle hypertrophy	3/293	35/18723	0.0171599	0.122191	0.102618	GATA4/PI16/SORBS2	3
BP	GO:0010837	regulation of keratinocyte proliferation	3/293	35/18723	0.0171599	0.122191	0.102618	CD109/HAS2/KDF1	3
BP	GO:0044273	sulfur compound catabolic process	3/293	35/18723	0.0171599	0.122191	0.102618	CDO1/CHAC1/HYAL1	3
BP	GO:0061049	cell growth involved in cardiac muscle cell development	3/293	35/18723	0.0171599	0.122191	0.102618	GATA4/PI16/SORBS2	3
BP	GO:0001667	ameboidal-type cell migration	14/293	475/18723	0.0179498	0.127525	0.107097	ADGRB1/CXCL13/DLL4/EGR3/ENPP2/FAP/HAS2/HTR2B/HYAL1/MMP9/PTP4A3/ROBO1/SEMA3C/TWIST1	14
BP	GO:0046879	hormone secretion	10/293	295/18723	0.0181966	0.128985	0.108324	CCL5/CD38/FFAR3/GPR27/HFE/HLA-DRB1/RIMS2/SNAP25/TRPM2/VGF	10
BP	GO:0030224	monocyte differentiation	3/293	36/18723	0.0185078	0.130012	0.109186	CD74/DCSTAMP/HLA-DRB1	3
BP	GO:0042092	type 2 immune response	3/293	36/18723	0.0185078	0.130012	0.109186	BATF/CD74/ECM1	3
BP	GO:0045742	positive regulation of epidermal growth factor receptor signaling pathway	3/293	36/18723	0.0185078	0.130012	0.109186	FASLG/MMP9/PDE6G	3
BP	GO:0070670	response to interleukin-4	3/293	36/18723	0.0185078	0.130012	0.109186	CORO1A/DCSTAMP/IL2RG	3
BP	GO:0007219	Notch signaling pathway	7/293	172/18723	0.0188163	0.131614	0.110531	CHAC1/CNTN1/DLL4/PLN/PTP4A3/ROBO1/SORBS2	7
BP	GO:0035418	protein localization to synapse	4/293	65/18723	0.0188621	0.131614	0.110531	GPC4/GRIN2A/SNAP25/STX1B	4
BP	GO:0048524	positive regulation of viral process	4/293	65/18723	0.0188621	0.131614	0.110531	CCL5/CD209/CD74/HLA-DRB1	4
BP	GO:0002467	germinal center formation	2/293	14/18723	0.0196183	0.134194	0.112698	CXCL13/TNFSF13B	2
BP	GO:0002517	T cell tolerance induction	2/293	14/18723	0.0196183	0.134194	0.112698	CD3E/HLA-B	2
BP	GO:0010839	negative regulation of keratinocyte proliferation	2/293	14/18723	0.0196183	0.134194	0.112698	CD109/KDF1	2
BP	GO:0030213	hyaluronan biosynthetic process	2/293	14/18723	0.0196183	0.134194	0.112698	HAS2/HYAL1	2
BP	GO:0043922	negative regulation by host of viral transcription	2/293	14/18723	0.0196183	0.134194	0.112698	CCL4/CCL5	2
BP	GO:0051547	regulation of keratinocyte migration	2/293	14/18723	0.0196183	0.134194	0.112698	HAS2/MMP9	2
BP	GO:0086103	G protein-coupled receptor signaling pathway involved in heart process	2/293	14/18723	0.0196183	0.134194	0.112698	PDE4B/PLN	2
BP	GO:1901077	regulation of relaxation of muscle	2/293	14/18723	0.0196183	0.134194	0.112698	PDE4B/PLN	2
BP	GO:2001140	positive regulation of phospholipid transport	2/293	14/18723	0.0196183	0.134194	0.112698	ABCB4/FASLG	2
BP	GO:0002369	T cell cytokine production	3/293	37/18723	0.0199128	0.135615	0.113892	B2M/HFE/HLA-F	3
BP	GO:0002724	regulation of T cell cytokine production	3/293	37/18723	0.0199128	0.135615	0.113892	B2M/HFE/HLA-F	3
BP	GO:0030198	extracellular matrix organization	10/293	301/18723	0.0206013	0.139999	0.117574	COL11A1/COL22A1/COL9A3/COLGALT2/FAP/HAS2/LCP1/MMP12/MMP9/SCX	10
BP	GO:0045471	response to ethanol	6/293	137/18723	0.0208977	0.141705	0.119006	CD27/CDO1/GRIN2A/HPGD/ITPR2/NQO1	6
BP	GO:0043062	extracellular structure organization	10/293	302/18723	0.0210237	0.142251	0.119465	COL11A1/COL22A1/COL9A3/COLGALT2/FAP/HAS2/LCP1/MMP12/MMP9/SCX	10
BP	GO:0051963	regulation of synapse assembly	5/293	101/18723	0.0212714	0.143616	0.120611	ADGRB1/GPC4/LINGO2/SLIT1/THBS2	5
BP	GO:1901186	positive regulation of ERBB signaling pathway	3/293	38/18723	0.0213751	0.144005	0.120938	FASLG/MMP9/PDE6G	3
BP	GO:0009988	cell-cell recognition	4/293	68/18723	0.0218848	0.146195	0.122777	CD209/FUT3/PAEP/PRF1	4
BP	GO:0031640	killing of cells of other organism	4/293	68/18723	0.0218848	0.146195	0.122777	APOL1/HTN1/MUC7/PRF1	4
BP	GO:0046637	regulation of alpha-beta T cell differentiation	4/293	68/18723	0.0218848	0.146195	0.122777	HLA-DRA/HLA-DRB1/IL12RB1/ZAP70	4
BP	GO:0045229	external encapsulating structure organization	10/293	304/18723	0.0218872	0.146195	0.122777	COL11A1/COL22A1/COL9A3/COLGALT2/FAP/HAS2/LCP1/MMP12/MMP9/SCX	10
BP	GO:1904063	negative regulation of cation transmembrane transport	5/293	102/18723	0.0220915	0.147245	0.123659	CLIC2/GEM/MMP9/PLN/TWIST1	5
BP	GO:0043518	negative regulation of DNA damage response, signal transduction by p53 class mediator	2/293	15/18723	0.0224055	0.148075	0.124356	CD74/TWIST1	2
BP	GO:1901741	positive regulation of myoblast fusion	2/293	15/18723	0.0224055	0.148075	0.124356	ADGRB1/CXCL9	2
BP	GO:1901841	regulation of high voltage-gated calcium channel activity	2/293	15/18723	0.0224055	0.148075	0.124356	GEM/PDE4B	2
BP	GO:2001138	regulation of phospholipid transport	2/293	15/18723	0.0224055	0.148075	0.124356	ABCB4/FASLG	2
BP	GO:0009914	hormone transport	10/293	306/18723	0.0227763	0.14949	0.125544	CCL5/CD38/FFAR3/GPR27/HFE/HLA-DRB1/RIMS2/SNAP25/TRPM2/VGF	10
BP	GO:0045622	regulation of T-helper cell differentiation	3/293	39/18723	0.0228946	0.14949	0.125544	HLA-DRA/HLA-DRB1/IL12RB1	3
BP	GO:1903115	regulation of actin filament-based movement	3/293	39/18723	0.0228946	0.14949	0.125544	GATA4/PDE4B/PLN	3
BP	GO:2000516	positive regulation of CD4-positive, alpha-beta T cell activation	3/293	39/18723	0.0228946	0.14949	0.125544	HLA-DRA/HLA-DRB1/IL12RB1	3
BP	GO:0090277	positive regulation of peptide hormone secretion	5/293	103/18723	0.0229318	0.14949	0.125544	CD38/GPR27/HFE/HLA-DRB1/TRPM2	5
BP	GO:0050688	regulation of defense response to virus	4/293	69/18723	0.0229543	0.14949	0.125544	FGL2/IL12RB1/MMP12/RNF125	4
BP	GO:0050805	negative regulation of synaptic transmission	4/293	69/18723	0.0229543	0.14949	0.125544	ARC/BCHE/CD38/GRIK3	4
BP	GO:0030183	B cell differentiation	6/293	141/18723	0.0236792	0.153571	0.128971	CARD11/CD27/IKZF3/IRF8/PTPRC/TNFSF13B	6
BP	GO:0050921	positive regulation of chemotaxis	6/293	141/18723	0.0236792	0.153571	0.128971	CCL4/CCL5/CD74/CXCL10/CXCL13/XCL2	6
BP	GO:0051281	positive regulation of release of sequestered calcium ion into cytosol	3/293	40/18723	0.0244714	0.15771	0.132447	CXCL10/CXCL11/CXCL9	3
BP	GO:0150077	regulation of neuroinflammatory response	3/293	40/18723	0.0244714	0.15771	0.132447	CST7/MMP9/PTPRC	3
BP	GO:1901020	negative regulation of calcium ion transmembrane transporter activity	3/293	40/18723	0.0244714	0.15771	0.132447	CLIC2/GEM/PLN	3
BP	GO:0002274	myeloid leukocyte activation	8/293	223/18723	0.0245192	0.15771	0.132447	BATF/CCL5/CD2/CD74/CST7/DCSTAMP/DYSF/PTPRC	8
BP	GO:0000041	transition metal ion transport	5/293	105/18723	0.024674	0.15838	0.13301	B2M/HFE/SLC1A1/TCN1/TRPM2	5
BP	GO:0034763	negative regulation of transmembrane transport	6/293	143/18723	0.0251588	0.16006	0.134421	ANO9/CLIC2/GEM/MMP9/PLN/TWIST1	6
BP	GO:0003208	cardiac ventricle morphogenesis	4/293	71/18723	0.0251873	0.16006	0.134421	COL11A1/DLL4/GATA4/SEMA3C	4
BP	GO:0045824	negative regulation of innate immune response	4/293	71/18723	0.0251873	0.16006	0.134421	HLA-B/HLA-F/MMP12/NLRC5	4
BP	GO:0006750	glutathione biosynthetic process	2/293	16/18723	0.0253454	0.16006	0.134421	CHAC1/SLC1A1	2
BP	GO:0044849	estrous cycle	2/293	16/18723	0.0253454	0.16006	0.134421	HAS2/TRPM2	2
BP	GO:0045779	negative regulation of bone resorption	2/293	16/18723	0.0253454	0.16006	0.134421	CD38/TMEM119	2
BP	GO:0050862	positive regulation of T cell receptor signaling pathway	2/293	16/18723	0.0253454	0.16006	0.134421	CARD11/LCK	2
BP	GO:0098969	neurotransmitter receptor transport to postsynaptic membrane	2/293	16/18723	0.0253454	0.16006	0.134421	SNAP25/STX1B	2
BP	GO:0010631	epithelial cell migration	11/293	357/18723	0.0255014	0.16072	0.134975	ADGRB1/CXCL13/DLL4/EGR3/ENPP2/FAP/HAS2/HYAL1/MMP9/PTP4A3/ROBO1	11
BP	GO:0002793	positive regulation of peptide secretion	5/293	106/18723	0.0255761	0.160867	0.135099	CD38/GPR27/HFE/HLA-DRB1/TRPM2	5
BP	GO:0007612	learning	6/293	144/18723	0.0259212	0.162384	0.136373	ARC/BCHE/GRIN2A/SLC12A5/SLC1A1/SNAP25	6
BP	GO:0046718	viral entry into host cell	6/293	144/18723	0.0259212	0.162384	0.136373	ANPEP/CCR5/CD209/CD74/HLA-DRB1/TNFRSF4	6
BP	GO:2001257	regulation of cation channel activity	7/293	184/18723	0.0260388	0.162561	0.136522	ARC/CLIC2/GEM/JPH1/MMP9/PDE4B/PLN	7
BP	GO:0032735	positive regulation of interleukin-12 production	3/293	41/18723	0.0261055	0.162561	0.136522	IRF1/IRF8/LTB	3
BP	GO:0070296	sarcoplasmic reticulum calcium ion transport	3/293	41/18723	0.0261055	0.162561	0.136522	CCR5/CLIC2/PLN	3
BP	GO:0090132	epithelium migration	11/293	360/18723	0.02689	0.167113	0.140344	ADGRB1/CXCL13/DLL4/EGR3/ENPP2/FAP/HAS2/HYAL1/MMP9/PTP4A3/ROBO1	11
BP	GO:0035924	cellular response to vascular endothelial growth factor stimulus	4/293	73/18723	0.0275468	0.170856	0.143487	DLL4/EGR3/PTP4A3/ROBO1	4
BP	GO:0030574	collagen catabolic process	3/293	42/18723	0.0277967	0.171583	0.144098	FAP/MMP12/MMP9	3
BP	GO:0002031	G protein-coupled receptor internalization	2/293	17/18723	0.0284325	0.171583	0.144098	HTR2B/NECAB2	2
BP	GO:0010934	macrophage cytokine production	2/293	17/18723	0.0284325	0.171583	0.144098	CD74/SPON2	2
BP	GO:0010935	regulation of macrophage cytokine production	2/293	17/18723	0.0284325	0.171583	0.144098	CD74/SPON2	2
BP	GO:0016045	detection of bacterium	2/293	17/18723	0.0284325	0.171583	0.144098	HLA-B/HLA-DRB1	2
BP	GO:0030002	cellular anion homeostasis	2/293	17/18723	0.0284325	0.171583	0.144098	FASLG/SLC12A5	2
BP	GO:0030322	stabilization of membrane potential	2/293	17/18723	0.0284325	0.171583	0.144098	KCNK1/KCNK2	2
BP	GO:0033623	regulation of integrin activation	2/293	17/18723	0.0284325	0.171583	0.144098	CXCL13/PTGER4	2
BP	GO:0043117	positive regulation of vascular permeability	2/293	17/18723	0.0284325	0.171583	0.144098	PDE3A/PTP4A3	2
BP	GO:0045198	establishment of epithelial cell apical/basal polarity	2/293	17/18723	0.0284325	0.171583	0.144098	CAMSAP3/LAMA1	2
BP	GO:0045591	positive regulation of regulatory T cell differentiation	2/293	17/18723	0.0284325	0.171583	0.144098	HLA-DRA/HLA-DRB1	2
BP	GO:0048791	calcium ion-regulated exocytosis of neurotransmitter	2/293	17/18723	0.0284325	0.171583	0.144098	RIMS2/STX1B	2
BP	GO:0055119	relaxation of cardiac muscle	2/293	17/18723	0.0284325	0.171583	0.144098	PDE4B/PLN	2
BP	GO:1903540	establishment of protein localization to postsynaptic membrane	2/293	17/18723	0.0284325	0.171583	0.144098	SNAP25/STX1B	2
BP	GO:0014074	response to purine-containing compound	6/293	148/18723	0.0291242	0.175419	0.147319	CDO1/ITPR2/PDE3A/RAPGEF3/TRPM2/VGF	6
BP	GO:0090130	tissue migration	11/293	365/18723	0.0293245	0.176285	0.148047	ADGRB1/CXCL13/DLL4/EGR3/ENPP2/FAP/HAS2/HYAL1/MMP9/PTP4A3/ROBO1	11
BP	GO:0002698	negative regulation of immune effector process	5/293	110/18723	0.0293946	0.176368	0.148116	FGL2/HFE/HLA-B/HLA-F/PTPRC	5
BP	GO:0045124	regulation of bone resorption	3/293	44/18723	0.0313498	0.185512	0.155796	CD38/DCSTAMP/TMEM119	3
BP	GO:0150076	neuroinflammatory response	3/293	44/18723	0.0313498	0.185512	0.155796	CST7/MMP9/PTPRC	3
BP	GO:0048588	developmental cell growth	8/293	234/18723	0.0313965	0.185512	0.155796	CRABP2/GATA4/MAG/PI16/RIMS2/SEMA3C/SLIT1/SORBS2	8
BP	GO:0048640	negative regulation of developmental growth	5/293	112/18723	0.0314317	0.185512	0.155796	KCNK2/MAG/PI16/SEMA3C/SOCS2	5
BP	GO:0022898	regulation of transmembrane transporter activity	9/293	278/18723	0.0314591	0.185512	0.155796	ANO9/ARC/CLIC2/GEM/JPH1/MMP9/PDE4B/PLN/TWIST1	9
BP	GO:0002544	chronic inflammatory response	2/293	18/18723	0.0316615	0.185512	0.155796	CCL5/CXCL13	2
BP	GO:0002643	regulation of tolerance induction	2/293	18/18723	0.0316615	0.185512	0.155796	CD3E/HLA-B	2
BP	GO:0019184	nonribosomal peptide biosynthetic process	2/293	18/18723	0.0316615	0.185512	0.155796	CHAC1/SLC1A1	2
BP	GO:0045953	negative regulation of natural killer cell mediated cytotoxicity	2/293	18/18723	0.0316615	0.185512	0.155796	HLA-B/HLA-F	2
BP	GO:0046851	negative regulation of bone remodeling	2/293	18/18723	0.0316615	0.185512	0.155796	CD38/TMEM119	2
BP	GO:0060973	cell migration involved in heart development	2/293	18/18723	0.0316615	0.185512	0.155796	SEMA3C/TWIST1	2
BP	GO:0150079	negative regulation of neuroinflammatory response	2/293	18/18723	0.0316615	0.185512	0.155796	CST7/PTPRC	2
BP	GO:0044409	entry into host	6/293	151/18723	0.0316902	0.185512	0.155796	ANPEP/CCR5/CD209/CD74/HLA-DRB1/TNFRSF4	6
BP	GO:0008544	epidermis development	10/293	324/18723	0.0319891	0.186912	0.156972	CD109/CRABP2/DCT/HLA-DRB1/HPSE/IRF6/KDF1/PLAAT4/SOSTDC1/TNFRSF19	10
BP	GO:0044344	cellular response to fibroblast growth factor stimulus	5/293	113/18723	0.0324826	0.189441	0.159096	CCL5/CXCL13/DLL4/EGR3/HYAL1	5
BP	GO:0007492	endoderm development	4/293	77/18723	0.0326498	0.189709	0.15932	ARC/COL11A1/GATA4/MMP9	4
BP	GO:0055117	regulation of cardiac muscle contraction	4/293	77/18723	0.0326498	0.189709	0.15932	CLIC2/GATA4/PDE4B/PLN	4
BP	GO:0048738	cardiac muscle tissue development	8/293	236/18723	0.0327756	0.190086	0.159637	COL11A1/DLL4/GATA4/KCNK2/MSC/PI16/PLN/SORBS2	8
BP	GO:0002920	regulation of humoral immune response	3/293	45/18723	0.0332114	0.191902	0.161162	CD5L/CXCL13/PTPRC	3
BP	GO:0003197	endocardial cushion development	3/293	45/18723	0.0332114	0.191902	0.161162	GATA4/ROBO1/TWIST1	3
BP	GO:0006919	activation of cysteine-type endopeptidase activity involved in apoptotic process	4/293	78/18723	0.0340061	0.19577	0.164411	FASLG/LCK/ROBO1/SLC1A1	4
BP	GO:0032024	positive regulation of insulin secretion	4/293	78/18723	0.0340061	0.19577	0.164411	CD38/GPR27/HLA-DRB1/TRPM2	4
BP	GO:0051259	protein complex oligomerization	8/293	238/18723	0.0341954	0.196498	0.165022	ARC/B2M/CARD11/CD74/GBP5/HLA-DRB1/PRF1/TRPM2	8
BP	GO:0002716	negative regulation of natural killer cell mediated immunity	2/293	19/18723	0.0350272	0.1968	0.165276	HLA-B/HLA-F	2
BP	GO:0016082	synaptic vesicle priming	2/293	19/18723	0.0350272	0.1968	0.165276	SNAP25/STX1B	2
BP	GO:0032011	ARF protein signal transduction	2/293	19/18723	0.0350272	0.1968	0.165276	PSD/PSD2	2
BP	GO:0032012	regulation of ARF protein signal transduction	2/293	19/18723	0.0350272	0.1968	0.165276	PSD/PSD2	2
BP	GO:0033194	response to hydroperoxide	2/293	19/18723	0.0350272	0.1968	0.165276	CD38/TRPM2	2
BP	GO:0043031	negative regulation of macrophage activation	2/293	19/18723	0.0350272	0.1968	0.165276	CST7/PTPRC	2
BP	GO:0043652	engulfment of apoptotic cell	2/293	19/18723	0.0350272	0.1968	0.165276	ADGRB1/MEGF10	2
BP	GO:0051546	keratinocyte migration	2/293	19/18723	0.0350272	0.1968	0.165276	HAS2/MMP9	2
BP	GO:0070233	negative regulation of T cell apoptotic process	2/293	19/18723	0.0350272	0.1968	0.165276	CCL5/CD27	2
BP	GO:1903978	regulation of microglial cell activation	2/293	19/18723	0.0350272	0.1968	0.165276	CST7/PTPRC	2
BP	GO:2001185	regulation of CD8-positive, alpha-beta T cell activation	2/293	19/18723	0.0350272	0.1968	0.165276	HFE/IRF1	2
BP	GO:0007019	microtubule depolymerization	3/293	46/18723	0.0351293	0.1968	0.165276	CAMSAP3/MID1/NCKAP5	3
BP	GO:0050919	negative chemotaxis	3/293	46/18723	0.0351293	0.1968	0.165276	ROBO1/SEMA3C/SLIT1	3
BP	GO:2000107	negative regulation of leukocyte apoptotic process	3/293	46/18723	0.0351293	0.1968	0.165276	CCL5/CD27/CD74	3
BP	GO:0031099	regeneration	7/293	198/18723	0.0366199	0.204783	0.17198	CHL1/CNTF/GATA4/HFE/LCP1/MAG/OMG	7
BP	GO:0007422	peripheral nervous system development	4/293	80/18723	0.036816	0.205512	0.172592	ADGRB1/EGR3/GFRA3/LGI4	4
BP	GO:0014902	myotube differentiation	5/293	117/18723	0.0369041	0.205637	0.172697	ADGRB1/CXCL10/CXCL9/ERVFRD-1/TMEM119	5
BP	GO:0045332	phospholipid translocation	3/293	47/18723	0.0371033	0.206012	0.173012	ABCB4/ANO9/FASLG	3
BP	GO:1903170	negative regulation of calcium ion transmembrane transport	3/293	47/18723	0.0371033	0.206012	0.173012	CLIC2/GEM/PLN	3
BP	GO:0001942	hair follicle development	4/293	81/18723	0.0382697	0.210539	0.176814	CD109/HPSE/SOSTDC1/TNFRSF19	4
BP	GO:0071260	cellular response to mechanical stimulus	4/293	81/18723	0.0382697	0.210539	0.176814	IRF1/MAG/PTGER4/SCX	4
BP	GO:0003215	cardiac right ventricle morphogenesis	2/293	20/18723	0.0385247	0.210539	0.176814	GATA4/SEMA3C	2
BP	GO:0017121	plasma membrane phospholipid scrambling	2/293	20/18723	0.0385247	0.210539	0.176814	ANO9/FASLG	2
BP	GO:0034104	negative regulation of tissue remodeling	2/293	20/18723	0.0385247	0.210539	0.176814	CD38/TMEM119	2
BP	GO:0043011	myeloid dendritic cell differentiation	2/293	20/18723	0.0385247	0.210539	0.176814	BATF/DCSTAMP	2
BP	GO:0046629	gamma-delta T cell activation	2/293	20/18723	0.0385247	0.210539	0.176814	EGR3/PTPRC	2
BP	GO:0060339	negative regulation of type I interferon-mediated signaling pathway	2/293	20/18723	0.0385247	0.210539	0.176814	MMP12/NLRC5	2
BP	GO:0098543	detection of other organism	2/293	20/18723	0.0385247	0.210539	0.176814	HLA-B/HLA-DRB1	2
BP	GO:0033628	regulation of cell adhesion mediated by integrin	3/293	48/18723	0.039133	0.21349	0.179292	CCL5/CD3E/CXCL13	3
BP	GO:0044403	biological process involved in symbiotic interaction	9/293	290/18723	0.0394949	0.215089	0.180635	ANPEP/APOL1/CCL4/CCL5/CCR5/CD209/CD74/HLA-DRB1/TNFRSF4	9
BP	GO:0043271	negative regulation of ion transport	6/293	160/18723	0.0402561	0.218665	0.183638	ANO9/CLIC2/GEM/MMP9/PLN/TWIST1	6
BP	GO:0003007	heart morphogenesis	8/293	246/18723	0.0402914	0.218665	0.183638	COL11A1/DLL4/GATA4/HAS2/HTR2B/ROBO1/SEMA3C/TWIST1	8
BP	GO:0071774	response to fibroblast growth factor	5/293	120/18723	0.0404515	0.219153	0.184048	CCL5/CXCL13/DLL4/EGR3/HYAL1	5
BP	GO:0014075	response to amine	3/293	49/18723	0.041218	0.22292	0.187211	GRIN2A/NQO1/SLC1A1	3
BP	GO:0003205	cardiac chamber development	6/293	161/18723	0.0412898	0.222922	0.187214	COL11A1/DLL4/GATA4/KCNK2/ROBO1/SEMA3C	6
BP	GO:0003206	cardiac chamber morphogenesis	5/293	121/18723	0.0416783	0.223318	0.187546	COL11A1/DLL4/GATA4/ROBO1/SEMA3C	5
BP	GO:0048706	embryonic skeletal system development	5/293	121/18723	0.0416783	0.223318	0.187546	COL11A1/DMRT2/HYAL1/SCX/TWIST1	5
BP	GO:0031629	synaptic vesicle fusion to presynaptic active zone membrane	2/293	21/18723	0.042149	0.223318	0.187546	SNAP25/STX1B	2
BP	GO:0033762	response to glucagon	2/293	21/18723	0.042149	0.223318	0.187546	CDO1/CYSLTR2	2
BP	GO:0050849	negative regulation of calcium-mediated signaling	2/293	21/18723	0.042149	0.223318	0.187546	SLA2/TBC1D10C	2
BP	GO:0060445	branching involved in salivary gland morphogenesis	2/293	21/18723	0.042149	0.223318	0.187546	LAMA1/SEMA3C	2
BP	GO:0061081	positive regulation of myeloid leukocyte cytokine production involved in immune response	2/293	21/18723	0.042149	0.223318	0.187546	CD74/SPON2	2
BP	GO:0070269	pyroptosis	2/293	21/18723	0.042149	0.223318	0.187546	GZMA/GZMB	2
BP	GO:0071498	cellular response to fluid shear stress	2/293	21/18723	0.042149	0.223318	0.187546	HAS2/TFPI2	2
BP	GO:0090026	positive regulation of monocyte chemotaxis	2/293	21/18723	0.042149	0.223318	0.187546	CCL5/CXCL10	2
BP	GO:0099500	vesicle fusion to plasma membrane	2/293	21/18723	0.042149	0.223318	0.187546	SNAP25/STX1B	2
BP	GO:0046883	regulation of hormone secretion	8/293	249/18723	0.0427528	0.224997	0.188956	CCL5/CD38/FFAR3/GPR27/HFE/HLA-DRB1/SNAP25/TRPM2	8
BP	GO:0022404	molting cycle process	4/293	84/18723	0.0428257	0.224997	0.188956	CD109/HPSE/SOSTDC1/TNFRSF19	4
BP	GO:0022405	hair cycle process	4/293	84/18723	0.0428257	0.224997	0.188956	CD109/HPSE/SOSTDC1/TNFRSF19	4
BP	GO:0045445	myoblast differentiation	4/293	84/18723	0.0428257	0.224997	0.188956	CXCL10/CXCL9/MEGF10/SOSTDC1	4
BP	GO:0098586	cellular response to virus	4/293	84/18723	0.0428257	0.224997	0.188956	CCL5/CXCL10/MMP12/RNF125	4
BP	GO:0051928	positive regulation of calcium ion transport	5/293	122/18723	0.0429275	0.225153	0.189087	CCL4/CCL5/CXCL10/CXCL11/CXCL9	5
BP	GO:0001961	positive regulation of cytokine-mediated signaling pathway	3/293	50/18723	0.043358	0.22653	0.190243	CD74/MMP12/NLRC5	3
BP	GO:0002639	positive regulation of immunoglobulin production	3/293	50/18723	0.043358	0.22653	0.190243	MZB1/PTPRC/TNFRSF4	3
BP	GO:0061025	membrane fusion	6/293	163/18723	0.0434073	0.22653	0.190243	CORO1A/DCSTAMP/DYSF/ROPN1B/SNAP25/STX1B	6
BP	GO:0048863	stem cell differentiation	7/293	206/18723	0.0437827	0.228108	0.191569	BATF/GATA4/HTR2B/PTPRC/SEMA3C/SHC4/TWIST1	7
BP	GO:0050890	cognition	9/293	296/18723	0.0439938	0.228826	0.192172	ARC/B2M/BCHE/GRIN2A/HLA-DRA/KCNK2/SLC12A5/SLC1A1/SNAP25	9
BP	GO:0050806	positive regulation of synaptic transmission	6/293	164/18723	0.0444911	0.231029	0.194021	ARC/GRIN2A/RIMS2/SLC1A1/SNAP25/STX1B	6
BP	GO:0010951	negative regulation of endopeptidase activity	8/293	252/18723	0.0453119	0.232903	0.195596	C4B/CD109/CD27/CST7/ITIH6/MMP9/TFPI2/WFDC2	8
BP	GO:0043370	regulation of CD4-positive, alpha-beta T cell differentiation	3/293	51/18723	0.0455526	0.232903	0.195596	HLA-DRA/HLA-DRB1/IL12RB1	3
BP	GO:0045661	regulation of myoblast differentiation	3/293	51/18723	0.0455526	0.232903	0.195596	CXCL10/CXCL9/SOSTDC1	3
BP	GO:0046850	regulation of bone remodeling	3/293	51/18723	0.0455526	0.232903	0.195596	CD38/DCSTAMP/TMEM119	3
BP	GO:0050796	regulation of insulin secretion	6/293	165/18723	0.0455918	0.232903	0.195596	CCL5/CD38/GPR27/HLA-DRB1/SNAP25/TRPM2	6
BP	GO:0002029	desensitization of G protein-coupled receptor signaling pathway	2/293	22/18723	0.0458952	0.232903	0.195596	HTR2B/NECAB2	2
BP	GO:0010881	regulation of cardiac muscle contraction by regulation of the release of sequestered calcium ion	2/293	22/18723	0.0458952	0.232903	0.195596	CLIC2/PLN	2
BP	GO:0022401	negative adaptation of signaling pathway	2/293	22/18723	0.0458952	0.232903	0.195596	HTR2B/NECAB2	2
BP	GO:0035089	establishment of apical/basal cell polarity	2/293	22/18723	0.0458952	0.232903	0.195596	CAMSAP3/LAMA1	2
BP	GO:0035584	calcium-mediated signaling using intracellular calcium source	2/293	22/18723	0.0458952	0.232903	0.195596	PTPRC/TRPM2	2
BP	GO:0036120	cellular response to platelet-derived growth factor stimulus	2/293	22/18723	0.0458952	0.232903	0.195596	HAS2/HYAL1	2
BP	GO:0042430	indole-containing compound metabolic process	2/293	22/18723	0.0458952	0.232903	0.195596	GRIN2A/IDO1	2
BP	GO:0050860	negative regulation of T cell receptor signaling pathway	2/293	22/18723	0.0458952	0.232903	0.195596	GBP1/SLA2	2
BP	GO:0097164	ammonium ion metabolic process	2/293	22/18723	0.0458952	0.232903	0.195596	BCHE/GRIN2A	2
BP	GO:0048864	stem cell development	4/293	86/18723	0.0460256	0.233157	0.195809	HTR2B/PTPRC/SEMA3C/TWIST1	4
BP	GO:0034765	regulation of ion transmembrane transport	13/293	491/18723	0.0460945	0.233157	0.195809	ANO9/ARC/CLIC2/CORO1A/CXCL10/CXCL11/CXCL9/GEM/JPH1/MMP9/PDE4B/PLN/TWIST1	13
BP	GO:0097305	response to alcohol	8/293	253/18723	0.0461868	0.233247	0.195885	CCR5/CD27/CDO1/GRIN2A/HPGD/ITPR2/NQO1/PTGER4	8
BP	GO:0051262	protein tetramerization	4/293	87/18723	0.0476742	0.23985	0.20143	B2M/GBP5/HLA-DRB1/TRPM2	4
BP	GO:0031103	axon regeneration	3/293	52/18723	0.0478012	0.23985	0.20143	CHL1/CNTF/MAG	3
BP	GO:0034204	lipid translocation	3/293	52/18723	0.0478012	0.23985	0.20143	ABCB4/ANO9/FASLG	3
BP	GO:0043277	apoptotic cell clearance	3/293	52/18723	0.0478012	0.23985	0.20143	ADGRB1/C4B/MEGF10	3
BP	GO:0007611	learning or memory	8/293	255/18723	0.0479698	0.24031	0.201816	ARC/B2M/BCHE/GRIN2A/KCNK2/SLC12A5/SLC1A1/SNAP25	8
BP	GO:0010975	regulation of neuron projection development	12/293	445/18723	0.0482217	0.241185	0.202551	ARC/B2M/CD38/CNTF/CNTN1/CRABP2/MAG/ROBO1/SDC2/SEMA3C/SNAP25/STX1B	12
BP	GO:0030101	natural killer cell activation	4/293	88/18723	0.0493553	0.246117	0.206693	CD2/CORO1A/HLA-F/PTPRC	4
BP	GO:0042742	defense response to bacterium	10/293	350/18723	0.0495147	0.246117	0.206693	ADGRB1/CXCL13/GBP2/GBP4/HTN1/IRF8/SPN/SPON2/VGF/WFDC2	10
BP	GO:0006929	substrate-dependent cell migration	2/293	23/18723	0.0497588	0.246117	0.206693	PTPRC/ROBO1	2
BP	GO:0023058	adaptation of signaling pathway	2/293	23/18723	0.0497588	0.246117	0.206693	HTR2B/NECAB2	2
BP	GO:0036119	response to platelet-derived growth factor	2/293	23/18723	0.0497588	0.246117	0.206693	HAS2/HYAL1	2
BP	GO:0045662	negative regulation of myoblast differentiation	2/293	23/18723	0.0497588	0.246117	0.206693	CXCL10/SOSTDC1	2
BP	GO:0099590	neurotransmitter receptor internalization	2/293	23/18723	0.0497588	0.246117	0.206693	ARC/SNAP25	2
CC	GO:0009897	external side of plasma membrane	37/304	421/19550	1.30189e-17	4.23114e-15	3.659e-15	ANPEP/AZGP1/B2M/CCR5/CD163L1/CD2/CD209/CD27/CD3D/CD3E/CD48/CD5/CD74/CD8A/CXCL10/CXCL9/CXCR3/CXCR6/FASLG/FCGR3A/GFRA1/GFRA3/GPC4/HFE/HLA-DRB1/HLA-F/IL12RB1/IL12RB2/IL2RB/IL2RG/ITGAX/LAG3/PDCD1/PTPRC/SLAMF6/SPN/TNFRSF4	37
CC	GO:0042611	MHC protein complex	10/304	25/19550	1.89674e-12	3.0822e-10	2.66541e-10	B2M/CD74/HLA-B/HLA-DQA1/HLA-DQB1/HLA-DQB2/HLA-DRA/HLA-DRB1/HLA-DRB5/HLA-F	10
CC	GO:0042613	MHC class II protein complex	8/304	17/19550	6.71323e-11	7.27266e-09	6.28924e-09	B2M/CD74/HLA-DQA1/HLA-DQB1/HLA-DQB2/HLA-DRA/HLA-DRB1/HLA-DRB5	8
CC	GO:0071556	integral component of lumenal side of endoplasmic reticulum membrane	9/304	29/19550	3.60049e-10	2.34032e-08	2.02385e-08	CD74/HLA-B/HLA-DQA1/HLA-DQB1/HLA-DQB2/HLA-DRA/HLA-DRB1/HLA-DRB5/HLA-F	9
CC	GO:0098553	lumenal side of endoplasmic reticulum membrane	9/304	29/19550	3.60049e-10	2.34032e-08	2.02385e-08	CD74/HLA-B/HLA-DQA1/HLA-DQB1/HLA-DQB2/HLA-DRA/HLA-DRB1/HLA-DRB5/HLA-F	9
CC	GO:0098576	lumenal side of membrane	9/304	36/19550	3.07613e-09	1.66624e-07	1.44092e-07	CD74/HLA-B/HLA-DQA1/HLA-DQB1/HLA-DQB2/HLA-DRA/HLA-DRB1/HLA-DRB5/HLA-F	9
CC	GO:0001772	immunological synapse	9/304	44/19550	2.07698e-08	9.64311e-07	8.33915e-07	CARD11/CD3E/CORO1A/GZMA/GZMB/HLA-DRA/HLA-DRB1/LCK/ZAP70	9
CC	GO:0012507	ER to Golgi transport vesicle membrane	10/304	62/19550	3.75264e-08	1.52451e-06	1.31836e-06	B2M/CD74/HLA-B/HLA-DQA1/HLA-DQB1/HLA-DQB2/HLA-DRA/HLA-DRB1/HLA-DRB5/HLA-F	10
CC	GO:0030134	COPII-coated ER to Golgi transport vesicle	10/304	94/19550	2.03557e-06	7.35066e-05	6.35668e-05	B2M/CD74/HLA-B/HLA-DQA1/HLA-DQB1/HLA-DQB2/HLA-DRA/HLA-DRB1/HLA-DRB5/HLA-F	10
CC	GO:0030176	integral component of endoplasmic reticulum membrane	12/304	162/19550	9.06383e-06	0.000294575	0.000254741	B2M/CD74/DCSTAMP/HLA-B/HLA-DQA1/HLA-DQB1/HLA-DQB2/HLA-DRA/HLA-DRB1/HLA-DRB5/HLA-F/TAP1	12
CC	GO:0030666	endocytic vesicle membrane	13/304	193/19550	1.08192e-05	0.000319658	0.000276433	B2M/CD3D/CD74/CORO1A/HLA-B/HLA-DQA1/HLA-DQB1/HLA-DQB2/HLA-DRA/HLA-DRB1/HLA-DRB5/HLA-F/TAP1	13
CC	GO:0031227	intrinsic component of endoplasmic reticulum membrane	12/304	170/19550	1.47692e-05	0.000393484	0.000340276	B2M/CD74/DCSTAMP/HLA-B/HLA-DQA1/HLA-DQB1/HLA-DQB2/HLA-DRA/HLA-DRB1/HLA-DRB5/HLA-F/TAP1	12
CC	GO:0030669	clathrin-coated endocytic vesicle membrane	8/304	72/19550	1.57393e-05	0.000393484	0.000340276	CD3D/CD74/HLA-DQA1/HLA-DQB1/HLA-DQB2/HLA-DRA/HLA-DRB1/HLA-DRB5	8
CC	GO:0032588	trans-Golgi network membrane	9/304	100/19550	2.60351e-05	0.000559862	0.000484156	AP1S3/CABP7/CD74/HLA-DQA1/HLA-DQB1/HLA-DQB2/HLA-DRA/HLA-DRB1/HLA-DRB5	9
CC	GO:0030133	transport vesicle	19/304	412/19550	2.67187e-05	0.000559862	0.000484156	AP1S3/ATP6V1G2/B2M/CD74/GRIN2A/HLA-B/HLA-DQA1/HLA-DQB1/HLA-DQB2/HLA-DRA/HLA-DRB1/HLA-DRB5/HLA-F/NPTX1/PDE4B/SNAP25/STX1B/SYNPR/VGF	19
CC	GO:0030662	coated vesicle membrane	12/304	181/19550	2.76069e-05	0.000559862	0.000484156	AP1S3/B2M/CD3D/CD74/HLA-B/HLA-DQA1/HLA-DQB1/HLA-DQB2/HLA-DRA/HLA-DRB1/HLA-DRB5/HLA-F	12
CC	GO:0030658	transport vesicle membrane	13/304	212/19550	2.92851e-05	0.000559862	0.000484156	AP1S3/ATP6V1G2/B2M/CD74/HLA-B/HLA-DQA1/HLA-DQB1/HLA-DQB2/HLA-DRA/HLA-DRB1/HLA-DRB5/HLA-F/SYNPR	13
CC	GO:0001891	phagocytic cup	5/304	28/19550	6.4458e-05	0.00116383	0.00100645	ADGRB1/CORO1A/LCP1/MEGF10/MYO1G	5
CC	GO:0031225	anchored component of membrane	11/304	170/19550	7.41171e-05	0.00118824	0.00102756	CD109/CD2/CD48/CD52/CNTN1/CNTN3/DPEP3/GFRA1/GFRA3/GPC4/OMG	11
CC	GO:0045121	membrane raft	16/304	335/19550	7.67783e-05	0.00118824	0.00102756	ABCB4/ARC/CARD11/CD2/CD48/CD8A/CNTN1/FASLG/HAS2/HPSE/LCK/MAG/MAL2/PTPRC/SLC1A1/ZAP70	16
CC	GO:0098857	membrane microdomain	16/304	335/19550	7.67783e-05	0.00118824	0.00102756	ABCB4/ARC/CARD11/CD2/CD48/CD8A/CNTN1/FASLG/HAS2/HPSE/LCK/MAG/MAL2/PTPRC/SLC1A1/ZAP70	16
CC	GO:0030665	clathrin-coated vesicle membrane	9/304	116/19550	8.40289e-05	0.00122387	0.00105838	AP1S3/CD3D/CD74/HLA-DQA1/HLA-DQB1/HLA-DQB2/HLA-DRA/HLA-DRB1/HLA-DRB5	9
CC	GO:0045334	clathrin-coated endocytic vesicle	8/304	91/19550	8.66126e-05	0.00122387	0.00105838	CD3D/CD74/HLA-DQA1/HLA-DQB1/HLA-DQB2/HLA-DRA/HLA-DRB1/HLA-DRB5	8
CC	GO:0030139	endocytic vesicle	15/304	336/19550	0.000266365	0.00360702	0.00311927	AMN/B2M/CD3D/CD74/CORO1A/DYSF/HLA-B/HLA-DQA1/HLA-DQB1/HLA-DQB2/HLA-DRA/HLA-DRB1/HLA-DRB5/HLA-F/TAP1	15
CC	GO:0030135	coated vesicle	13/304	299/19550	0.00086198	0.0112057	0.00969047	ABCB4/AP1S3/B2M/CD3D/CD74/HLA-B/HLA-DQA1/HLA-DQB1/HLA-DQB2/HLA-DRA/HLA-DRB1/HLA-DRB5/HLA-F	13
CC	GO:0030136	clathrin-coated vesicle	10/304	196/19550	0.00102587	0.0128111	0.0110788	ABCB4/AP1S3/CD3D/CD74/HLA-DQA1/HLA-DQB1/HLA-DQB2/HLA-DRA/HLA-DRB1/HLA-DRB5	10
CC	GO:0098802	plasma membrane signaling receptor complex	13/304	306/19550	0.00106431	0.0128111	0.0110788	B2M/CD247/CD3D/CD3E/CD8A/GRIK3/GRIN2A/HFE/IL12RB1/IL2RB/ITGAL/ITGAX/ZAP70	13
CC	GO:0031301	integral component of organelle membrane	15/304	387/19550	0.00114305	0.0132676	0.0114735	ATP6V1G2/B2M/CD74/DCSTAMP/HLA-B/HLA-DQA1/HLA-DQB1/HLA-DQB2/HLA-DRA/HLA-DRB1/HLA-DRB5/HLA-F/SYNPR/TAP1/TRABD2A	15
CC	GO:0031300	intrinsic component of organelle membrane	15/304	417/19550	0.00236234	0.0264745	0.0228945	ATP6V1G2/B2M/CD74/DCSTAMP/HLA-B/HLA-DQA1/HLA-DQB1/HLA-DQB2/HLA-DRA/HLA-DRB1/HLA-DRB5/HLA-F/SYNPR/TAP1/TRABD2A	15
CC	GO:0005802	trans-Golgi network	11/304	259/19550	0.00253757	0.0274903	0.023773	AP1S3/CABP7/CD74/CHAC1/HLA-DQA1/HLA-DQB1/HLA-DQB2/HLA-DRA/HLA-DRB1/HLA-DRB5/SNAP25	11
CC	GO:0098562	cytoplasmic side of membrane	9/304	197/19550	0.00379717	0.0398091	0.034426	CD2/EEF1A2/GEM/LCK/PTPN7/PTPRC/RASAL3/SNAP25/ZAP70	9
CC	GO:0043202	lysosomal lumen	6/304	97/19550	0.00407416	0.0413782	0.0357829	CD74/FASLG/GPC4/HPSE/HYAL1/SDC2	6
CC	GO:0005774	vacuolar membrane	15/304	444/19550	0.00423983	0.0417559	0.0361096	ANPEP/AP1S3/ATP6V1G2/CD74/EEF1A2/HLA-DQA1/HLA-DQB1/HLA-DQB2/HLA-DRA/HLA-DRB1/HLA-DRB5/HLA-F/HPSE/MAP1LC3C/TRPM2	15
CC	GO:0030670	phagocytic vesicle membrane	5/304	76/19550	0.00661201	0.063203	0.0546565	B2M/CORO1A/HLA-B/HLA-F/TAP1	5
CC	GO:0042734	presynaptic membrane	7/304	146/19550	0.00793998	0.0724098	0.0626184	CNTN1/GPC4/GRIK3/GRIN2A/RIMS2/SNAP25/STX1B	7
CC	GO:0043197	dendritic spine	8/304	183/19550	0.00802078	0.0724098	0.0626184	ADGRB1/ARC/CD3E/GRIN2A/PALMD/PDE4B/PSD/SLC1A1	8
CC	GO:0044309	neuron spine	8/304	184/19550	0.00827574	0.0726923	0.0628627	ADGRB1/ARC/CD3E/GRIN2A/PALMD/PDE4B/PSD/SLC1A1	8
CC	GO:0005765	lysosomal membrane	13/304	395/19550	0.00923562	0.0769635	0.0665563	ANPEP/AP1S3/CD74/EEF1A2/HLA-DQA1/HLA-DQB1/HLA-DQB2/HLA-DRA/HLA-DRB1/HLA-DRB5/HLA-F/HPSE/TRPM2	13
CC	GO:0098852	lytic vacuole membrane	13/304	395/19550	0.00923562	0.0769635	0.0665563	ANPEP/AP1S3/CD74/EEF1A2/HLA-DQA1/HLA-DQB1/HLA-DQB2/HLA-DRA/HLA-DRB1/HLA-DRB5/HLA-F/HPSE/TRPM2	13
CC	GO:0030667	secretory granule membrane	11/304	311/19550	0.00974944	0.0791677	0.0684624	ANPEP/CD109/CD38/HLA-B/ITGAL/ITGAX/ITPR2/PTPRC/SNAP25/TBC1D10C/TRPM2	11
CC	GO:0005641	nuclear envelope lumen	2/304	10/19550	0.00998731	0.0791677	0.0684624	BCHE/PLAAT1	2
CC	GO:0070820	tertiary granule	7/304	164/19550	0.0144206	0.111588	0.0964985	B2M/ITGAX/MMP9/SNAP25/TBC1D10C/TCN1/TRPM2	7
CC	GO:0062023	collagen-containing extracellular matrix	13/304	425/19550	0.0161379	0.11861	0.102572	ADAMDEC1/AZGP1/COL11A1/COL9A3/ECM1/FGL2/FIBCD1/GPC4/LAMA1/MMP9/S100A4/SDC2/THBS2	13
CC	GO:0001931	uropod	2/304	13/19550	0.0167879	0.11861	0.102572	PSTPIP1/SPN	2
CC	GO:0031254	cell trailing edge	2/304	13/19550	0.0167879	0.11861	0.102572	PSTPIP1/SPN	2
CC	GO:0099144	anchored component of synaptic membrane	2/304	13/19550	0.0167879	0.11861	0.102572	CNTN1/GPC4	2
CC	GO:0097060	synaptic membrane	12/304	384/19550	0.0175423	0.118776	0.102715	ARC/CNTN1/GABRP/GPC4/GRID1/GRIK3/GRIN2A/KCNK1/RIMS2/SHC4/SNAP25/STX1B	12
CC	GO:0098791	Golgi apparatus subcompartment	12/304	384/19550	0.0175423	0.118776	0.102715	AP1S3/CABP7/CD74/CHAC1/FUT3/HLA-DQA1/HLA-DQB1/HLA-DQB2/HLA-DRA/HLA-DRB1/HLA-DRB5/SNAP25	12
CC	GO:0009898	cytoplasmic side of plasma membrane	7/304	172/19550	0.0182624	0.121128	0.104749	CD2/GEM/LCK/PTPN7/PTPRC/SNAP25/ZAP70	7
CC	GO:0031089	platelet dense granule lumen	2/304	14/19550	0.019387	0.126016	0.108976	CTSW/ECM1	2
CC	GO:0098845	postsynaptic endosome	2/304	15/19550	0.0221428	0.141106	0.122025	ARC/PSD	2
CC	GO:0033017	sarcoplasmic reticulum membrane	3/304	40/19550	0.0240783	0.150489	0.13014	ITPR2/JPH1/PLN	3
CC	GO:0005788	endoplasmic reticulum lumen	10/304	313/19550	0.0251656	0.154318	0.13345	APOL1/B2M/BCHE/COL11A1/COL22A1/COL9A3/COLGALT2/MZB1/SDC2/VGF	10
CC	GO:0005770	late endosome	9/304	282/19550	0.0328935	0.19797	0.1712	CD74/CST7/DYSF/GFRA1/HLA-DRA/HLA-DRB1/HLA-DRB5/SLA2/SLC1A1	9
CC	GO:0042581	specific granule	6/304	160/19550	0.0392567	0.231971	0.200604	B2M/HPSE/ITGAL/SNAP25/TCN1/TRPM2	6
CC	GO:0042827	platelet dense granule	2/304	21/19550	0.0416701	0.241836	0.209134	CTSW/ECM1	2
CC	GO:0005769	early endosome	11/304	394/19550	0.0449825	0.256479	0.221797	ARC/B2M/CORO1A/CYTIP/DYSF/HFE/HLA-B/HLA-DRA/HLA-F/PTP4A3/SLC1A1	11
CC	GO:0032154	cleavage furrow	3/304	53/19550	0.0493409	0.276479	0.239093	PSD/PSD2/PSTPIP1	3
MF	GO:0023023	MHC protein complex binding	9/294	36/18368	3.93312e-09	1.01671e-06	8.54935e-07	B2M/CD74/CD8A/HLA-DQA1/HLA-DQB1/HLA-DQB2/HLA-DRA/HLA-DRB1/HLA-DRB5	9
MF	GO:0042605	peptide antigen binding	9/294	36/18368	3.93312e-09	1.01671e-06	8.54935e-07	CD209/HLA-B/HLA-DQA1/HLA-DQB1/HLA-DRA/HLA-DRB1/HLA-DRB5/HLA-F/TAP1	9
MF	GO:0023026	MHC class II protein complex binding	8/294	27/18368	6.67846e-09	1.15092e-06	9.6779e-07	B2M/CD74/HLA-DQA1/HLA-DQB1/HLA-DQB2/HLA-DRA/HLA-DRB1/HLA-DRB5	8
MF	GO:0140375	immune receptor activity	15/294	144/18368	1.08752e-08	1.40562e-06	1.18196e-06	CCR5/CD74/CXCR3/CXCR6/GFRA1/GFRA3/HLA-DQA1/HLA-DQB1/HLA-DQB2/HLA-DRA/HLA-DRB1/IL12RB1/IL12RB2/IL2RB/IL2RG	15
MF	GO:0032395	MHC class II receptor activity	5/294	10/18368	2.39645e-07	2.47793e-05	2.08365e-05	HLA-DQA1/HLA-DQB1/HLA-DQB2/HLA-DRA/HLA-DRB1	5
MF	GO:0008009	chemokine activity	8/294	49/18368	9.99471e-07	8.61211e-05	7.24178e-05	CCL24/CCL4/CCL5/CXCL10/CXCL11/CXCL13/CXCL9/XCL2	8
MF	GO:0005125	cytokine activity	16/294	235/18368	1.30512e-06	9.63927e-05	8.1055e-05	CCL24/CCL4/CCL5/CD70/CNTF/CTF1/CXCL10/CXCL11/CXCL13/CXCL9/FASLG/IL32/LTB/SECTM1/TNFSF13B/XCL2	16
MF	GO:0005126	cytokine receptor binding	17/294	271/18368	1.88048e-06	0.000121526	0.000102189	CCL24/CCL4/CCL5/CD70/CNTF/CTF1/CXCL10/CXCL11/CXCL13/CXCL9/ECM1/FASLG/IL12RB1/LTB/SOCS2/TNFSF13B/XCL2	17
MF	GO:0019955	cytokine binding	12/294	139/18368	2.46754e-06	0.000141747	0.000119192	CCR5/CD109/CD74/CXCR3/CXCR6/GBP1/IL12RB1/IL12RB2/IL18BP/IL2RB/IL2RG/SOSTDC1	12
MF	GO:0004896	cytokine receptor activity	10/294	97/18368	3.49066e-06	0.000180467	0.000151752	CCR5/CD74/CXCR3/CXCR6/GFRA1/GFRA3/IL12RB1/IL12RB2/IL2RB/IL2RG	10
MF	GO:0042379	chemokine receptor binding	8/294	72/18368	1.92933e-05	0.000822466	0.000691598	CCL24/CCL4/CCL5/CXCL10/CXCL11/CXCL13/CXCL9/XCL2	8
MF	GO:0042608	T cell receptor binding	4/294	11/18368	1.94225e-05	0.000822466	0.000691598	CD3E/HLA-DRA/HLA-DRB1/LCK	4
MF	GO:0003823	antigen binding	12/294	171/18368	2.0681e-05	0.000822466	0.000691598	CD209/CD48/HLA-B/HLA-DQA1/HLA-DQB1/HLA-DRA/HLA-DRB1/HLA-DRB5/HLA-F/LAG3/SPON2/TAP1	12
MF	GO:0045236	CXCR chemokine receptor binding	4/294	18/18368	0.000164837	0.00608719	0.00511862	CXCL10/CXCL11/CXCL13/CXCL9	4
MF	GO:0048018	receptor ligand activity	19/294	487/18368	0.00034079	0.0117459	0.00987694	ADM2/CCL24/CCL4/CCL5/CD70/CNTF/CTF1/CXCL10/CXCL11/CXCL13/CXCL9/FASLG/IL32/LTB/SECTM1/SEMA3C/TNFSF13B/VGF/XCL2	19
MF	GO:0030546	signaling receptor activator activity	19/294	495/18368	0.000416554	0.0134599	0.0113182	ADM2/CCL24/CCL4/CCL5/CD70/CNTF/CTF1/CXCL10/CXCL11/CXCL13/CXCL9/FASLG/IL32/LTB/SECTM1/SEMA3C/TNFSF13B/VGF/XCL2	19
MF	GO:0004252	serine-type endopeptidase activity	10/294	174/18368	0.000508463	0.0154633	0.0130028	CD5L/FAP/GZMA/GZMB/GZMH/GZMK/HTRA3/KLK13/MMP12/MMP9	10
MF	GO:0008081	phosphoric diester hydrolase activity	7/294	89/18368	0.000563386	0.0161817	0.0136069	CCL5/CCR5/ENPP2/MPPED2/PDE3A/PDE4B/PDE6G	7
MF	GO:0030247	polysaccharide binding	4/294	25/18368	0.000623884	0.0169762	0.014275	ENPP2/HLA-DRA/HLA-DRB1/PPP1R3C	4
MF	GO:0030507	spectrin binding	4/294	27/18368	0.000844049	0.0218187	0.018347	CAMSAP3/GBP1/PDE6G/PTPRC	4
MF	GO:0005044	scavenger receptor activity	5/294	47/18368	0.000898558	0.0221216	0.0186017	CD163L1/CD5/CD5L/ENPP2/MEGF10	5
MF	GO:0015026	coreceptor activity	5/294	48/18368	0.000990083	0.0222553	0.0187142	CCR5/CD8A/CXCR6/GPC4/LY96	5
MF	GO:0048020	CCR chemokine receptor binding	5/294	48/18368	0.000990083	0.0222553	0.0187142	CCL24/CCL4/CCL5/CXCL13/XCL2	5
MF	GO:0008236	serine-type peptidase activity	10/294	191/18368	0.00104379	0.022485	0.0189072	CD5L/FAP/GZMA/GZMB/GZMH/GZMK/HTRA3/KLK13/MMP12/MMP9	10
MF	GO:0017171	serine hydrolase activity	10/294	195/18368	0.00122076	0.0252453	0.0212284	CD5L/FAP/GZMA/GZMB/GZMH/GZMK/HTRA3/KLK13/MMP12/MMP9	10
MF	GO:0005164	tumor necrosis factor receptor binding	4/294	31/18368	0.00143916	0.0286171	0.0240636	CD70/FASLG/LTB/TNFSF13B	4
MF	GO:0004953	icosanoid receptor activity	3/294	15/18368	0.00160123	0.0306606	0.025782	CYSLTR2/HPGD/PTGER4	3
MF	GO:0042277	peptide binding	13/294	321/18368	0.00209317	0.0386489	0.0324992	ANPEP/BCHE/CD209/CD74/GRIN2A/HLA-B/HLA-DQA1/HLA-DQB1/HLA-DRA/HLA-DRB1/HLA-DRB5/HLA-F/TAP1	13
MF	GO:0042578	phosphoric ester hydrolase activity	14/294	366/18368	0.00242095	0.0431597	0.0362923	CCL5/CCR5/ENPP2/LCK/MPPED2/PDE3A/PDE4B/PDE6G/PON3/PPM1K/PPP1R3C/PTP4A3/PTPN7/PTPRC	14
MF	GO:0004970	ionotropic glutamate receptor activity	3/294	19/18368	0.00325249	0.0560512	0.0471326	GRID1/GRIK3/GRIN2A	3
MF	GO:0042287	MHC protein binding	4/294	40/18368	0.0037349	0.0622884	0.0523773	CD74/CD8A/LAG3/TAP1	4
MF	GO:0033218	amide binding	14/294	400/18368	0.00530951	0.0837624	0.0704344	ANPEP/BCHE/CD209/CD74/GRIN2A/HLA-B/HLA-DQA1/HLA-DQB1/HLA-DRA/HLA-DRB1/HLA-DRB5/HLA-F/MAG/TAP1	14
MF	GO:0008201	heparin binding	8/294	166/18368	0.00535662	0.0837624	0.0704344	CCN5/COL11A1/CXCL10/CXCL11/CXCL13/PTPRC/SLIT1/THBS2	8
MF	GO:0004114	3',5'-cyclic-nucleotide phosphodiesterase activity	3/294	23/18368	0.00567057	0.0837624	0.0704344	PDE3A/PDE4B/PDE6G	3
MF	GO:0016493	C-C chemokine receptor activity	3/294	23/18368	0.00567057	0.0837624	0.0704344	CCR5/CXCR3/CXCR6	3
MF	GO:0019957	C-C chemokine binding	3/294	24/18368	0.00640483	0.0889814	0.074823	CCR5/CXCR3/CXCR6	3
MF	GO:0004620	phospholipase activity	6/294	104/18368	0.00654932	0.0889814	0.074823	CCL5/CCR5/ENPP2/MGLL/PLAAT1/PLAAT4	6
MF	GO:0005201	extracellular matrix structural constituent	8/294	172/18368	0.00659983	0.0889814	0.074823	COL11A1/COL22A1/COL9A3/ECM1/FGL2/LAMA1/TFPI2/THBS2	8
MF	GO:0004112	cyclic-nucleotide phosphodiesterase activity	3/294	25/18368	0.00719315	0.0889814	0.074823	PDE3A/PDE4B/PDE6G	3
MF	GO:0005112	Notch binding	3/294	25/18368	0.00719315	0.0889814	0.074823	CHAC1/DLL4/MEGF10	3
MF	GO:0019838	growth factor binding	7/294	141/18368	0.00767205	0.0889814	0.074823	CCN5/CD109/CXCL13/HTRA3/IGFBP2/IL2RB/IL2RG	7
MF	GO:0032813	tumor necrosis factor receptor superfamily binding	4/294	49/18368	0.00774117	0.0889814	0.074823	CD70/FASLG/LTB/TNFSF13B	4
MF	GO:0038024	cargo receptor activity	5/294	77/18368	0.00785323	0.0889814	0.074823	CD163L1/CD5/CD5L/ENPP2/MEGF10	5
MF	GO:0001637	G protein-coupled chemoattractant receptor activity	3/294	26/18368	0.00803641	0.0889814	0.074823	CCR5/CXCR3/CXCR6	3
MF	GO:0004950	chemokine receptor activity	3/294	26/18368	0.00803641	0.0889814	0.074823	CCR5/CXCR3/CXCR6	3
MF	GO:0099604	ligand-gated calcium channel activity	3/294	26/18368	0.00803641	0.0889814	0.074823	GRIN2A/ITPR2/TRPM2	3
MF	GO:0015276	ligand-gated ion channel activity	7/294	143/18368	0.00826132	0.0889814	0.074823	GABRP/GRID1/GRIK3/GRIN2A/ITPR2/KCNK1/TRPM2	7
MF	GO:0022834	ligand-gated channel activity	7/294	143/18368	0.00826132	0.0889814	0.074823	GABRP/GRID1/GRIK3/GRIN2A/ITPR2/KCNK1/TRPM2	7
MF	GO:0008066	glutamate receptor activity	3/294	27/18368	0.00893546	0.0942782	0.079277	GRID1/GRIK3/GRIN2A	3
MF	GO:0004175	endopeptidase activity	14/294	430/18368	0.00973681	0.0963277	0.0810004	ADAMDEC1/CD5L/CTSW/FAP/GZMA/GZMB/GZMH/GZMK/HTRA3/KLK13/MMP12/MMP9/PSMB9/TRABD2A	14
MF	GO:0005216	ion channel activity	14/294	432/18368	0.0101125	0.0963277	0.0810004	ANO9/APOL1/CALHM6/CLIC2/GABRP/GRID1/GRIK3/GRIN2A/ITPR2/KCNK1/KCNK2/SLC1A1/SNAP25/TRPM2	14
MF	GO:0004955	prostaglandin receptor activity	2/294	10/18368	0.0105554	0.0963277	0.0810004	HPGD/PTGER4	2
MF	GO:0005031	tumor necrosis factor-activated receptor activity	2/294	10/18368	0.0105554	0.0963277	0.0810004	TNFRSF19/TNFRSF4	2
MF	GO:0043208	glycosphingolipid binding	2/294	10/18368	0.0105554	0.0963277	0.0810004	LAMA1/MAG	2
MF	GO:0052740	1-acyl-2-lysophosphatidylserine acylhydrolase activity	2/294	10/18368	0.0105554	0.0963277	0.0810004	PLAAT1/PLAAT4	2
MF	GO:0030414	peptidase inhibitor activity	8/294	187/18368	0.0106584	0.0963277	0.0810004	C4B/CD109/CD27/CST7/ITIH6/PI16/TFPI2/WFDC2	8
MF	GO:0015267	channel activity	15/294	480/18368	0.0108013	0.0963277	0.0810004	ANO9/APOL1/CALHM6/CLIC2/GABRP/GRID1/GRIK3/GRIN2A/ITPR2/KCNK1/KCNK2/PRF1/SLC1A1/SNAP25/TRPM2	15
MF	GO:0005520	insulin-like growth factor binding	3/294	29/18368	0.0109038	0.0963277	0.0810004	CCN5/HTRA3/IGFBP2	3
MF	GO:0022803	passive transmembrane transporter activity	15/294	481/18368	0.0109929	0.0963277	0.0810004	ANO9/APOL1/CALHM6/CLIC2/GABRP/GRID1/GRIK3/GRIN2A/ITPR2/KCNK1/KCNK2/PRF1/SLC1A1/SNAP25/TRPM2	15
MF	GO:0005539	glycosaminoglycan binding	9/294	230/18368	0.012037	0.103719	0.0872153	CCN5/COL11A1/CXCL10/CXCL11/CXCL13/LYVE1/PTPRC/SLIT1/THBS2	9
MF	GO:0004954	prostanoid receptor activity	2/294	11/18368	0.0127657	0.106023	0.0891533	HPGD/PTGER4	2
MF	GO:0052739	phosphatidylserine 1-acylhydrolase activity	2/294	11/18368	0.0127657	0.106023	0.0891533	PLAAT1/PLAAT4	2
MF	GO:0005253	anion channel activity	5/294	87/18368	0.0129197	0.106023	0.0891533	ANO9/APOL1/CLIC2/GABRP/SLC1A1	5
MF	GO:0001530	lipopolysaccharide binding	3/294	33/18368	0.015537	0.123579	0.103915	ADGRB1/LY96/SPON2	3
MF	GO:0019956	chemokine binding	3/294	33/18368	0.015537	0.123579	0.103915	CCR5/CXCR3/CXCR6	3
MF	GO:0016298	lipase activity	6/294	129/18368	0.0176901	0.13679	0.115024	CCL5/CCR5/ENPP2/MGLL/PLAAT1/PLAAT4	6
MF	GO:0005035	death receptor activity	2/294	13/18368	0.0177271	0.13679	0.115024	TNFRSF19/TNFRSF4	2
MF	GO:0004089	carbonate dehydratase activity	2/294	14/18368	0.0204656	0.155599	0.130841	CA12/CA8	2
MF	GO:0001664	G protein-coupled receptor binding	10/294	295/18368	0.0208901	0.155977	0.131158	CCL24/CCL4/CCL5/CXCL10/CXCL11/CXCL13/CXCL9/NECAB2/RNF43/XCL2	10
MF	GO:0030551	cyclic nucleotide binding	3/294	37/18368	0.0211187	0.155977	0.131158	PDE4B/PDE6G/RAPGEF3	3
MF	GO:0022836	gated channel activity	11/294	340/18368	0.0215321	0.15679	0.131842	ANO9/CLIC2/GABRP/GRID1/GRIK3/GRIN2A/ITPR2/KCNK1/KCNK2/SNAP25/TRPM2	11
MF	GO:0004115	3',5'-cyclic-AMP phosphodiesterase activity	2/294	15/18368	0.0233678	0.167794	0.141095	PDE3A/PDE4B	2
MF	GO:0042169	SH2 domain binding	3/294	40/18368	0.0259337	0.175169	0.147297	LCK/SIGLEC10/SIT1	3
MF	GO:0004866	endopeptidase inhibitor activity	7/294	180/18368	0.0260871	0.175169	0.147297	C4B/CD109/CD27/CST7/ITIH6/TFPI2/WFDC2	7
MF	GO:0008970	phospholipase A1 activity	2/294	16/18368	0.0264279	0.175169	0.147297	PLAAT1/PLAAT4	2
MF	GO:0016004	phospholipase activator activity	2/294	16/18368	0.0264279	0.175169	0.147297	CCL5/LCK	2
MF	GO:0022841	potassium ion leak channel activity	2/294	16/18368	0.0264279	0.175169	0.147297	KCNK1/KCNK2	2
MF	GO:0046935	1-phosphatidylinositol-3-kinase regulator activity	2/294	16/18368	0.0264279	0.175169	0.147297	SLA2/SOCS2	2
MF	GO:0005230	extracellular ligand-gated ion channel activity	4/294	73/18368	0.0295821	0.189158	0.15906	GABRP/GRID1/GRIK3/GRIN2A	4
MF	GO:0015108	chloride transmembrane transporter activity	2/294	17/18368	0.02964	0.189158	0.15906	SLC12A5/SLC1A1	2
MF	GO:0015278	calcium-release channel activity	2/294	17/18368	0.02964	0.189158	0.15906	ITPR2/TRPM2	2
MF	GO:0042626	ATPase-coupled transmembrane transporter activity	5/294	109/18368	0.0308741	0.189158	0.15906	ABCB4/ATP6V1G2/SLC12A5/SLC1A1/TAP1	5
MF	GO:0005254	chloride channel activity	4/294	74/18368	0.0308922	0.189158	0.15906	ANO9/APOL1/CLIC2/GABRP	4
MF	GO:0030246	carbohydrate binding	9/294	271/18368	0.0309331	0.189158	0.15906	C4B/CD209/CNTN1/ENPP2/HLA-DRA/HLA-DRB1/MAG/PPP1R3C/SIGLEC10	9
MF	GO:0052689	carboxylic ester hydrolase activity	6/294	147/18368	0.0310995	0.189158	0.15906	BCHE/ENPP2/MGLL/PLAAT1/PLAAT4/PON3	6
MF	GO:0061134	peptidase regulator activity	8/294	230/18368	0.0322269	0.193736	0.162909	C4B/CD109/CD27/CST7/ITIH6/PI16/TFPI2/WFDC2	8
MF	GO:0060229	lipase activator activity	2/294	18/18368	0.0329985	0.194013	0.163143	CCL5/LCK	2
MF	GO:0030594	neurotransmitter receptor activity	5/294	111/18368	0.0330236	0.194013	0.163143	GABRP/GRID1/GRIK3/GRIN2A/HTR2B	5
MF	GO:0001618	virus receptor activity	4/294	76/18368	0.0336137	0.195262	0.164192	ANPEP/CCR5/CD209/TNFRSF4	4
MF	GO:0140272	exogenous protein binding	4/294	77/18368	0.0350253	0.198125	0.1666	ANPEP/CCR5/CD209/TNFRSF4	4
MF	GO:0004715	non-membrane spanning protein tyrosine kinase activity	3/294	45/18368	0.0351517	0.198125	0.1666	LCK/MATK/ZAP70	3
MF	GO:0099094	ligand-gated cation channel activity	5/294	113/18368	0.0352641	0.198125	0.1666	GRIK3/GRIN2A/ITPR2/KCNK1/TRPM2	5
MF	GO:0015103	inorganic anion transmembrane transporter activity	6/294	152/18368	0.0357502	0.198125	0.1666	ANO9/APOL1/CLIC2/GABRP/SLC12A5/SLC1A1	6
MF	GO:0022840	leak channel activity	2/294	19/18368	0.0364981	0.198125	0.1666	KCNK1/KCNK2	2
MF	GO:0022842	narrow pore channel activity	2/294	19/18368	0.0364981	0.198125	0.1666	KCNK1/KCNK2	2
MF	GO:0061135	endopeptidase regulator activity	7/294	194/18368	0.0369531	0.198125	0.1666	C4B/CD109/CD27/CST7/ITIH6/TFPI2/WFDC2	7
MF	GO:0005272	sodium channel activity	3/294	46/18368	0.0371724	0.198125	0.1666	GRIK3/KCNK1/TRPM2	3
MF	GO:0030506	ankyrin binding	2/294	20/18368	0.0401332	0.207489	0.174474	PTPRC/RHCG	2
MF	GO:0035014	phosphatidylinositol 3-kinase regulator activity	2/294	20/18368	0.0401332	0.207489	0.174474	SLA2/SOCS2	2
MF	GO:0042288	MHC class I protein binding	2/294	20/18368	0.0401332	0.207489	0.174474	CD8A/TAP1	2
MF	GO:0035591	signaling adaptor activity	4/294	81/18368	0.0410111	0.209928	0.176525	CD3E/ROPN1B/SLA2/SOCS2	4
MF	GO:0001848	complement binding	2/294	21/18368	0.0438988	0.222507	0.187102	C4B/MEGF10	2
MF	GO:0033691	sialic acid binding	2/294	22/18368	0.0477898	0.239877	0.201709	MAG/SIGLEC10	2
MF	GO:0030674	protein-macromolecule adaptor activity	9/294	296/18368	0.0494255	0.245702	0.206607	AP1S3/CD3E/COL11A1/ROPN1B/SLA2/SNAP25/SOCS2/SORBS2/STX1B	9

## Sheet: S4
ID	Description	GeneRatio	BgRatio	pvalue	p.adjust	qvalue	geneID	Count
hsa04060	Cytokine-cytokine receptor interaction	26/168	295/8216	2.15353e-10	4.49205e-08	3.91173e-08	CCL24/CCL4/CCL4L2/CCL5/CCR5/CD27/CD70/CNTF/CTF1/CXCL10/CXCL11/CXCL13/CXCL9/CXCR3/CXCR6/FASLG/IL12RB1/IL12RB2/IL2RB/IL2RG/IL32/LTB/TNFRSF19/TNFRSF4/TNFSF13B/XCL2	26
hsa04658	Th1 and Th2 cell differentiation	15/168	92/8216	4.08368e-10	4.49205e-08	3.91173e-08	CD247/CD3D/CD3E/DLL4/HLA-DQA1/HLA-DQB1/HLA-DRA/HLA-DRB1/HLA-DRB5/IL12RB1/IL12RB2/IL2RB/IL2RG/LCK/ZAP70	15
hsa05330	Allograft rejection	10/168	38/8216	2.82022e-09	2.06816e-07	1.80098e-07	FASLG/GZMB/HLA-B/HLA-DQA1/HLA-DQB1/HLA-DRA/HLA-DRB1/HLA-DRB5/HLA-F/PRF1	10
hsa05332	Graft-versus-host disease	10/168	42/8216	8.18036e-09	4.4992e-07	3.91796e-07	FASLG/GZMB/HLA-B/HLA-DQA1/HLA-DQB1/HLA-DRA/HLA-DRB1/HLA-DRB5/HLA-F/PRF1	10
hsa04940	Type I diabetes mellitus	10/168	43/8216	1.04729e-08	4.6081e-07	4.01279e-07	FASLG/GZMB/HLA-B/HLA-DQA1/HLA-DQB1/HLA-DRA/HLA-DRB1/HLA-DRB5/HLA-F/PRF1	10
hsa04514	Cell adhesion molecules	17/168	157/8216	1.74838e-08	6.41072e-07	5.58254e-07	CD2/CD8A/CNTN1/HLA-B/HLA-DQA1/HLA-DQB1/HLA-DRA/HLA-DRB1/HLA-DRB5/HLA-F/ITGAL/MAG/MPZ/PDCD1/PTPRC/SDC2/SPN	17
hsa04659	Th17 cell differentiation	14/168	108/8216	3.42524e-08	1.0765e-06	9.37433e-07	CD247/CD3D/CD3E/HLA-DQA1/HLA-DQB1/HLA-DRA/HLA-DRB1/HLA-DRB5/IL12RB1/IL2RB/IL2RG/LCK/RORC/ZAP70	14
hsa05320	Autoimmune thyroid disease	10/168	53/8216	8.92947e-08	2.25814e-06	1.96642e-06	FASLG/GZMB/HLA-B/HLA-DQA1/HLA-DQB1/HLA-DRA/HLA-DRB1/HLA-DRB5/HLA-F/PRF1	10
hsa04640	Hematopoietic cell lineage	13/168	99/8216	9.23786e-08	2.25814e-06	1.96642e-06	ANPEP/CD2/CD38/CD3D/CD3E/CD5/CD7/CD8A/HLA-DQA1/HLA-DQB1/HLA-DRA/HLA-DRB1/HLA-DRB5	13
hsa04061	Viral protein interaction with cytokine and cytokine receptor	13/168	100/8216	1.04317e-07	2.29498e-06	1.9985e-06	CCL24/CCL4/CCL4L2/CCL5/CCR5/CXCL10/CXCL11/CXCL13/CXCL9/CXCR3/IL2RB/IL2RG/XCL2	13
hsa05416	Viral myocarditis	10/168	60/8216	3.05198e-07	6.10396e-06	5.31541e-06	HLA-B/HLA-DQA1/HLA-DQB1/HLA-DRA/HLA-DRB1/HLA-DRB5/HLA-F/ITGAL/LAMA1/PRF1	10
hsa04612	Antigen processing and presentation	11/168	78/8216	4.47875e-07	8.21104e-06	7.15028e-06	B2M/CD74/CD8A/HLA-B/HLA-DQA1/HLA-DQB1/HLA-DRA/HLA-DRB1/HLA-DRB5/HLA-F/TAP1	11
hsa05340	Primary immunodeficiency	8/168	38/8216	7.50217e-07	1.2696e-05	1.10558e-05	CD3D/CD3E/CD8A/IL2RG/LCK/PTPRC/TAP1/ZAP70	8
hsa05321	Inflammatory bowel disease	9/168	65/8216	6.0382e-06	9.4886e-05	8.2628e-05	HLA-DQA1/HLA-DQB1/HLA-DRA/HLA-DRB1/HLA-DRB5/IL12RB1/IL12RB2/IL2RG/RORC	9
hsa04145	Phagosome	13/168	152/8216	1.27878e-05	0.000187555	0.000163325	ATP6V1G2/CD209/CORO1A/FCGR3A/HLA-B/HLA-DQA1/HLA-DQB1/HLA-DRA/HLA-DRB1/HLA-DRB5/HLA-F/TAP1/THBS2	13
hsa05323	Rheumatoid arthritis	10/168	93/8216	1.82991e-05	0.000251612	0.000219107	ATP6V1G2/CCL5/HLA-DQA1/HLA-DQB1/HLA-DRA/HLA-DRB1/HLA-DRB5/ITGAL/LTB/TNFSF13B	10
hsa05166	Human T-cell leukemia virus 1 infection	15/168	222/8216	4.6003e-05	0.000595333	0.000518424	B2M/CD3D/CD3E/HLA-B/HLA-DQA1/HLA-DQB1/HLA-DRA/HLA-DRB1/HLA-DRB5/HLA-F/IL2RB/IL2RG/ITGAL/LCK/MAD1L1	15
hsa05169	Epstein-Barr virus infection	14/168	202/8216	6.3102e-05	0.000771246	0.000671611	B2M/CD247/CD3D/CD3E/CXCL10/HLA-B/HLA-DQA1/HLA-DQB1/HLA-DRA/HLA-DRB1/HLA-DRB5/HLA-F/ITGAL/TAP1	14
hsa04650	Natural killer cell mediated cytotoxicity	11/168	131/8216	7.17008e-05	0.00083022	0.000722967	CD247/CD48/FASLG/FCGR3A/GZMB/HLA-B/ITGAL/LCK/PRF1/SHC4/ZAP70	11
hsa04062	Chemokine signaling pathway	13/168	192/8216	0.000146906	0.00161596	0.0014072	CCL24/CCL4/CCL4L2/CCL5/CCR5/CXCL10/CXCL11/CXCL13/CXCL9/CXCR3/CXCR6/SHC4/XCL2	13
hsa04660	T cell receptor signaling pathway	9/168	104/8216	0.00026259	0.00275095	0.00239556	CARD11/CD247/CD3D/CD3E/CD8A/LCK/PDCD1/PTPRC/ZAP70	9
hsa05310	Asthma	5/168	31/8216	0.000371947	0.00371947	0.00323896	HLA-DQA1/HLA-DQB1/HLA-DRA/HLA-DRB1/HLA-DRB5	5
hsa04672	Intestinal immune network for IgA production	6/168	49/8216	0.000451215	0.00431597	0.0037584	HLA-DQA1/HLA-DQB1/HLA-DRA/HLA-DRB1/HLA-DRB5/TNFSF13B	6
hsa05150	Staphylococcus aureus infection	8/168	96/8216	0.0007441	0.00682091	0.00593974	C4B/FCGR3A/HLA-DQA1/HLA-DQB1/HLA-DRA/HLA-DRB1/HLA-DRB5/ITGAL	8
hsa05140	Leishmaniasis	7/168	77/8216	0.000952844	0.00838502	0.00730179	EEF1A2/FCGR3A/HLA-DQA1/HLA-DQB1/HLA-DRA/HLA-DRB1/HLA-DRB5	7
hsa04064	NF-kappa B signaling pathway	8/168	104/8216	0.00125918	0.0106546	0.00927817	CARD11/CCL4/CCL4L2/LCK/LTB/LY96/TNFSF13B/ZAP70	8
hsa05145	Toxoplasmosis	8/168	112/8216	0.00202544	0.0165036	0.0143716	CCR5/HLA-DQA1/HLA-DQB1/HLA-DRA/HLA-DRB1/HLA-DRB5/LAMA1/LY96	8
hsa05235	PD-L1 expression and PD-1 checkpoint pathway in cancer	7/168	89/8216	0.00222535	0.0174849	0.0152261	BATF/CD247/CD3D/CD3E/LCK/PDCD1/ZAP70	7
hsa05152	Tuberculosis	10/168	180/8216	0.00376887	0.0285914	0.0248978	CD209/CD74/CORO1A/FCGR3A/HLA-DQA1/HLA-DQB1/HLA-DRA/HLA-DRB1/HLA-DRB5/ITGAX	10
hsa05170	Human immunodeficiency virus 1 infection	11/168	212/8216	0.00407614	0.0298917	0.0260301	AP1S3/B2M/CCR5/CD247/CD3D/CD3E/FASLG/HLA-B/HLA-F/ITPR2/TAP1	11
hsa04621	NOD-like receptor signaling pathway	10/168	186/8216	0.00475218	0.0337251	0.0293683	CCL5/GBP1/GBP2/GBP3/GBP4/GBP5/ITPR2/MAP1LC3C/PSTPIP1/TRPM2	10
hsa04620	Toll-like receptor signaling pathway	7/168	104/8216	0.0053188	0.0365668	0.0318428	CCL4/CCL4L2/CCL5/CXCL10/CXCL11/CXCL9/LY96	7
hsa05163	Human cytomegalovirus infection	11/168	225/8216	0.00634732	0.0423155	0.0368489	B2M/CCL4/CCL4L2/CCL5/CCR5/FASLG/HLA-B/HLA-F/ITPR2/PTGER4/TAP1	11
hsa05322	Systemic lupus erythematosus	8/168	136/8216	0.00664131	0.0429732	0.0374216	C4B/FCGR3A/GRIN2A/HLA-DQA1/HLA-DQB1/HLA-DRA/HLA-DRB1/HLA-DRB5	8
hsa05164	Influenza A	8/168	171/8216	0.0238729	0.150058	0.130673	CCL5/CXCL10/FASLG/HLA-DQA1/HLA-DQB1/HLA-DRA/HLA-DRB1/HLA-DRB5	8
hsa05143	African trypanosomiasis	3/168	37/8216	0.0392778	0.240031	0.209022	APOL1/FASLG/IDO1	3
hsa04623	Cytosolic DNA-sensing pathway	4/168	66/8216	0.0456884	0.267665	0.233086	CCL4/CCL4L2/CCL5/CXCL10	4
hsa00910	Nitrogen metabolism	2/168	17/8216	0.046233	0.267665	0.233086	CA12/CA8	2
